# Supplementary material for: Joint Profiling of miRNAs and mRNAs Reveals miRNA Mediated Gene Regulation in the Göttingen Minipig Obesity Model
Source: PLoS One. 2016 Nov 30;11(11):e0167285. doi: 10.1371/journal.pone.0167285 (PMC5130236; doi:10.1371/journal.pone.0167285)
Supplement: S1 Dataset — (XLSX) [file pone.0167285.s001.xlsx]

## Sheet: Diff_exp_abd_fat
Supplementary File S2: Differential Expression Abdominal Adipose Tissue
T test miRNA fat					T test mRNA fat
(Obese) vs (Lean)	Fold change	Difference (A-B log scale)	P-Value		(Obese) vs (Lean)	Fold change	Difference (A-B log scale)	P-Value
mir-30a	-1.81248	-0.85797	0.0018979		B-klotho	-2.10193	-1.07171	1.8093e-05
miR-148a	-1.52063	-0.60467	0.00489443		AKT2	-1.63399	-0.7084	6.1091e-05
mir-125a	-1.53286	-0.61623	0.0148849		CXCR4	3.41065	1.77005	6.2263e-05
mir-10b	-1.2894	-0.3667	0.0352398		TLR4	1.78081	0.83253	7.3994e-05
mir-17a	-1.31789	-0.39823	0.0404151		SCD1	10.2089	3.35175	0.00027127
mir-9	-7.55989	-2.91837	0.0463785		ADAM17	1.29926	0.37769	0.00160336
mir-222	1.51554	0.59984	0.0658733		ADIPOQ	-1.69038	-0.75734	0.00180454
mir-125b-1	-1.37087	-0.45509	0.0732109		dicer1	-1.25722	-0.33023	0.00277557
mir-20	-1.293	-0.37072	0.08005		LEP	2.4664	1.30241	0.00356533
mir-30-e-5p	1.85004	0.88756	0.0871063		SMPDL3A	1.73805	0.79747	0.00489841
mir-191	-1.29842	-0.37676	0.0883903		TGFB1	1.34312	0.42558	0.00527423
mir-196a	1.41308	0.49885	0.0984085		TBP1	-1.30221	-0.38096	0.00922391
mir-206	-2.71019	-1.43839	0.104488		NEGR1	-2.20647	-1.14174	0.010025
mir-181a	-1.29454	-0.37244	0.11345		RAB27A	-1.28815	-0.3653	0.0121019
miR-26a	-1.36825	-0.45233	0.115445		PELI2	-1.30765	-0.38697	0.0125058
mir-107	1.42257	0.5085	0.133012		MOCOS	1.76591	0.82041	0.0140523
mir-103	1.51245	0.59688	0.148282		IL18	2.30481	1.20465	0.0178435
miR-199a-3p	1.2394	0.30964	0.154822		JAG1	-1.50287	-0.58772	0.0180033
let-7a	-1.26007	-0.33351	0.155015		ADIPOR1	-1.16606	-0.22164	0.0195192
mir-150	-1.40275	-0.48826	0.170983		ETS1	-1.25222	-0.32449	0.0244873
mir-24-3p	1.13863	0.1873	0.199956		EBF2	-1.37824	-0.46283	0.028206
miR-1285	1.37068	0.45489	0.202922		DGAT2	-1.96645	-0.97559	0.0287576
mir-199a-5p	1.55774	0.63945	0.217582		SP1	-1.23178	-0.30074	0.0299161
mir-375	3.4447	1.78438	0.227223		CXCL14	2.15357	1.10673	0.0299404
mir-101	2.03491	1.02496	0.243003		PNPLA3	2.47269	1.30608	0.0310412
miR-199b-3p	1.18337	0.2429	0.285291		IL6(a)	2.33162	1.22133	0.0365704
miR-199a-3p	1.19932	0.26222	0.286963		SIRT1	-1.1395	-0.1884	0.0425459
miR-15a	-1.12602	-0.17124	0.287005		MYC	1.35217	0.43528	0.0485646
mir-29b-1-3p	1.39888	0.48428	0.28727		GCLM	1.50117	0.58609	0.049391
mir-7134	-1.20981	-0.27478	0.305126		ABCG1	1.5704	0.65113	0.0553675
mir-1343	1.20114	0.26441	0.306923		FTO	-1.11553	-0.15773	0.0634297
mir-16	-1.38431	-0.46917	0.311458		CD40	1.29722	0.37542	0.0660156
mir-499	1.32444	0.40538	0.313076		IL6R	-1.28768	-0.36478	0.0744795
mir-106	-1.21507	-0.28104	0.319643		LEPR	2.27106	1.18337	0.11081
mir-21	1.46778	0.55364	0.323265		SMAD6	-1.31776	-0.39809	0.148081
mir-29c-3p	1.28189	0.35827	0.327976		NFKBIA	1.14835	0.19956	0.158117
mir-21	1.45176	0.5378	0.328382		NFKB1	1.1523	0.20452	0.161276
mir-20	-1.12772	-0.17341	0.330057		GLUT4	-1.37934	-0.46398	0.178848
miR-204	-1.67996	-0.74843	0.336609		TYW3	-1.12071	-0.16441	0.211852
mir-1249	1.19023	0.25124	0.349038		TNFAIP3	1.21848	0.28508	0.213405
mir-99b	-1.15093	-0.2028	0.349658		NGAL/LCN2	1.4749	0.56062	0.217541
miR-199b-3p	1.15832	0.21203	0.353534		PN-1	1.29979	0.37828	0.27854
mir-22	1.44701	0.53307	0.356393		UCP3	-1.17503	-0.2327	0.290965
mir-215-5p	2.64769	1.40474	0.372735		RNF10	-1.0635	-0.08882	0.292733
mir-199a-5p	1.38733	0.47231	0.376435		IL8(a)	1.38582	0.47074	0.330383
miR-204	-1.55777	-0.63948	0.389858		ICAM-1	1.22984	0.29847	0.332317
miR-221	-1.23856	-0.30867	0.403699		STRADA	1.08752	0.12104	0.342929
mir-22	1.4272	0.51319	0.410665		SAA	1.66537	0.73584	0.350382
mir-181d	1.22661	0.29467	0.429931		STAT6	1.04726	0.06663	0.352482
mir-24-3p	1.07639	0.10621	0.458463		LPIN1	-1.1521	-0.20426	0.365583
miR-221	-1.16971	-0.22615	0.460758		NCOR	1.08587	0.11886	0.392059
let-7e	-1.12584	-0.17101	0.47455		CCL2	1.18754	0.24797	0.422666
mir-31-5p	-2.37431	-1.24751	0.542232		TNF	-1.15834	-0.21206	0.424901
mir-23a	-1.11168	-0.15275	0.546725		FABP12	1.3577	0.44116	0.437605
miR-29a	1.12048	0.16411	0.549102		GPAT	-1.13282	-0.17992	0.458848
mir-193a	-1.25566	-0.32845	0.550601		PPARG	-1.13036	-0.17678	0.464322
mir-23a	-1.10272	-0.14107	0.567166		SREBP1	1.14819	0.19936	0.489562
mir-194b	2.26313	1.17832	0.568357		CCL5	-1.24719	-0.31868	0.492579
mir-206	-1.58182	-0.66158	0.598907		ADIPOR2	-1.08008	-0.11113	0.49556
mir-100	-1.10597	-0.14532	0.598907		INSIG1	1.22077	0.28779	0.500879
mir-152	-1.07719	-0.10727	0.650349		IRS	-1.15741	-0.21091	0.520652
mir-215-5p	1.65179	0.72403	0.673029		HPRT1	1.34191	0.42428	0.529469
mir-30c-1-5p	-2.13009	-1.09091	0.695917		ELOVL4	-1.15511	-0.20803	0.534372
mir-143	1.18162	0.24077	0.711038		ACACA	-1.16874	-0.22496	0.549711
mir-15b	-1.08861	-0.12249	0.719796		ADRBK2	1.06894	0.09618	0.556919
mir-27b	1.03777	0.05348	0.750267		TECPR2	1.04917	0.06924	0.5688
mir-192-5p	1.45195	0.53799	0.755082		Elovl6	1.15986	0.21395	0.583546
mir-133a	-1.18148	-0.24059	0.760193		APOA1	1.47944	0.56505	0.586405
mir-195	-1.09177	-0.12667	0.781937		IL10(b)	1.38788	0.47289	0.602911
miR-1306-5p	-1.03044	-0.04326	0.801961		UCP2	1.27549	0.35105	0.611887
miR-34a	1.14209	0.19168	0.80357		PECR	-1.10135	-0.13927	0.655656
mir-205-5p	-1.10487	-0.14388	0.803727		CRP	1.23279	0.30192	0.667394
mir-222	1.05604	0.07866	0.839998		c/ebp-a	-1.06744	-0.09415	0.701794
mir-196b	-1.01138	-0.01633	0.922045		RORA	1.06138	0.08594	0.705587
mir-140	-1.01751	-0.02504	0.931627		FAS	-1.04864	-0.06852	0.709438
miR-378	-1.01609	-0.02303	0.941045		SLC16A1	1.05861	0.08217	0.710494
mir-133b	1.02364	0.03371	0.956454		ITGB1	-1.02482	-0.03537	0.731818
mir-99a	-1.00395	-0.00569	0.982355		PPARA	-1.05433	-0.07633	0.7337
					AQP7	-1.05712	-0.08014	0.74077
					stim1	1.02197	0.03136	0.827373
					BACH1	-1.02415	-0.03443	0.830378
					IL33	-1.03188	-0.04527	0.853904
					RPS29	1.058	0.08134	0.866912
					RPL4	1.09091	0.12554	0.873869
					SNAI2	1.01547	0.02215	0.887622
					ABCA1	-1.02647	-0.03769	0.893256
					ADM	1.02149	0.03068	0.918964
					LITAF	-1.006	-0.00864	0.965149

## Sheet: Diff_exp_muscle
Supplementary File S2: Differential Expression Skeletal Muscle
T test miRNA muscle					T test mRNA muscle
(obese) vs (lean)	Fold change	Difference (A-B log scale)	P-Value		(Obese) vs (Lean)	Fold change	Difference (A-B log scale)	P-Value
miR-1285	2.93282	1.55229	7.3478e-05		ADIPOR2	2.1958	1.13475	5.2491e-05
miR-148a	-1.89439	-0.92173	0.000122507		FTO	-1.29231	-0.36996	0.000436475
mir-17a	-1.50496	-0.58973	0.000216544		ADRBK2	-1.49496	-0.58011	0.000685632
mir-30a	-1.60906	-0.68622	0.000667001		SIRT1	-1.21607	-0.28223	0.000803156
mir-1	1.71994	0.78236	0.00112864		IL18	3.42795	1.77735	0.00120537
mir-125b-1	-1.27104	-0.34601	0.00236758		UCP3	2.84071	1.50625	0.00173615
miR-204	-2.40582	-1.26653	0.00277562		PPARA	1.37697	0.4615	0.00440878
miR-204	-2.37632	-1.24873	0.00337376		TGFB1	1.30002	0.37854	0.00705998
mir-196b	-1.53213	-0.61554	0.00392936		dicer1	-1.3456	-0.42825	0.00752205
mir-16	1.6572	0.72874	0.00490812		RNF10	-1.23625	-0.30597	0.00766907
miR-26a	-1.31021	-0.3898	0.00551972		CCL2	-2.22116	-1.15132	0.00822987
mir-191	-1.40836	-0.49401	0.00641107		ELOVL4	-1.7341	-0.79419	0.00848989
mir-195	1.55936	0.64096	0.00707676		IL8	-4.45461	-2.1553	0.0100749
let-7e	1.31758	0.39789	0.0103871		JAG1	1.34189	0.42426	0.0136109
mir-499	1.49733	0.58239	0.0112675		SMPDL3A	1.70618	0.77077	0.0151759
miR-378	-1.29805	-0.37635	0.0124149		RORA	-1.78163	-0.8332	0.0199958
mir-208b-3p	1.96446	0.97414	0.0134166		AQP7	1.95974	0.97066	0.0223751
mir-206	-1.3263	-0.40741	0.0165956		TBP1	-1.19633	-0.25861	0.0226022
mir-206	-1.27548	-0.35104	0.0173024		SP1	-1.19403	-0.25584	0.0246603
mir-215-5p	3.06353	1.6152	0.0215903		TNF	-2.01097	-1.00789	0.025195
mir-1343	1.30527	0.38434	0.022109		c/ebp-a	2.18786	1.12952	0.0260636
mir-9	-8.49941	-3.08736	0.022176		MSTN	-1.9566	-0.96835	0.0271011
mir-7134	-1.36165	-0.44536	0.0251038		LEP	4.06353	2.02273	0.0273554
mir-208b-3p	1.91037	0.93386	0.0320408		INSIG1	-1.40603	-0.49163	0.0286648
mir-99a	-1.13692	-0.18513	0.0337988		ADIPOR1	1.19337	0.25505	0.0308477
mir-107	1.25203	0.32427	0.0348487		BACH1	1.17884	0.23737	0.0340176
let-7a	1.18503	0.24492	0.0475624		TYW3	1.29885	0.37723	0.0431828
mir-20	-1.23212	-0.30114	0.048276		ITGB1	1.13823	0.18679	0.0563845
miR-29a	-1.16303	-0.21789	0.0856406		GPAT	1.42758	0.51357	0.0677252
mir-24-3p	1.12777	0.17347	0.0873594		FABP4	1.61092	0.68789	0.0814229
mir-215-5p	2.20033	1.13772	0.0993968		NFKB1	1.32409	0.40501	0.0816894
mir-103	-1.15038	-0.20211	0.114324		RPL4	-2.26207	-1.17764	0.0898424
mir-23a	1.17831	0.23672	0.12525		MYC	1.46506	0.55096	0.0906767
mir-152	-1.2405	-0.31092	0.12632		TNFAIP3	-1.22784	-0.29612	0.0998991
mir-375	-3.2687	-1.70872	0.142038		HPRT1	-1.93258	-0.95053	0.106298
miR-34a	1.95421	0.96659	0.145831		stim1	1.12741	0.17302	0.111062
mir-20	-1.16508	-0.22043	0.151492		APOA1	2.62552	1.3926	0.111264
mir-22	1.24084	0.31132	0.183837		RPS29	-1.27751	-0.35333	0.157834
mir-106	-1.45844	-0.54443	0.184849		IL10(b)	-2.19548	-1.13454	0.159919
mir-193a	1.85351	0.89026	0.204308		PPARG	1.21215	0.27756	0.162672
mir-196a	-1.09106	-0.12573	0.223155		PELI2	1.1446	0.19485	0.166808
mir-22	1.22361	0.29114	0.248362		FAS	-1.25176	-0.32396	0.171973
mir-199a-5p	1.21894	0.28563	0.253488		AKT2	1.07371	0.10261	0.187057
mir-199a-5p	1.23181	0.30077	0.25972		CD40	-1.17485	-0.23248	0.20453
mir-23a	1.13014	0.17651	0.284649		PNPLA3	1.91148	0.93469	0.212298
mir-192-5p	1.72805	0.78915	0.308956		SNAI2	1.19537	0.25746	0.221753
miR-199a-3p	1.11905	0.16227	0.318209		ICAM-1	-1.26441	-0.33846	0.251559
mir-15b	1.11174	0.15282	0.332843		NFKBIA	1.18656	0.24679	0.258649
mir-29c-3p	-1.07039	-0.09814	0.339868		GLUT4	-1.1353	-0.18307	0.262596
mir-181d	1.17168	0.22858	0.357171		NGAL/LCN2	-1.17462	-0.23219	0.274314
mir-99b	-1.14966	-0.20121	0.363763		TLR4	1.14094	0.19023	0.279862
mir-222	-1.43238	-0.51841	0.408673		STAT6	-1.06897	-0.09621	0.300645
mir-30-e-5p	1.16639	0.22205	0.419483		CCL5	-1.596	-0.67446	0.357109
mir-125a	-1.10601	-0.14537	0.431584		ADAM17	-1.06765	-0.09444	0.416918
mir-29b-1-3p	-1.10153	-0.13951	0.434663		ADIPOQ	1.49266	0.57789	0.434335
miR-199b-3p	1.0866	0.11981	0.448396		NFKB1a	1.06748	0.09421	0.448704
mir-222	-1.2153	-0.28131	0.469265		ADM	-1.08364	-0.11589	0.452691
miR-15a	1.06046	0.08468	0.486932		CXCR4	1.18938	0.2502	0.45566
miR-221	-1.15242	-0.20467	0.496229		SCD1	1.31202	0.39179	0.477692
mir-140	-1.21585	-0.28197	0.500053		NCOR	1.09577	0.13195	0.484187
mir-150	1.09901	0.13621	0.504086		SAA	1.25754	0.33061	0.498305
mir-10b	-1.04419	-0.06238	0.560591		Elovl6	1.14843	0.19966	0.504869
mir-100	-1.04204	-0.05941	0.561122		ABCA1	-1.12183	-0.16586	0.515879
miR-221	-1.11631	-0.15874	0.567358		ETS1	-1.05826	-0.08169	0.530332
mir-133a	1.0623	0.08719	0.575273		B-klotho	-1.31109	-0.39076	0.554562
mir-181a	1.07186	0.10012	0.625951		LITAF	1.07471	0.10395	0.57204
miR-199a-3p	1.05737	0.08047	0.63431		TECPR2	1.0604	0.0846	0.593778
mir-101	-1.05977	-0.08375	0.65121		EBF2	-1.09173	-0.12662	0.595196
miR-1306-5p	-1.05105	-0.07183	0.656856		MOCOS	-1.08349	-0.11569	0.604344
mir-27b	-1.03864	-0.0547	0.686257		UCP2	-1.13915	-0.18795	0.631027
mir-21	-1.04457	-0.06291	0.721792		GCLM	1.04614	0.06508	0.636308
mir-31-5p	1.2494	0.32124	0.762082		PECR	1.05177	0.07283	0.650923
miR-199b-3p	1.03115	0.04425	0.782388		SREBP1	1.08013	0.1112	0.665081
mir-143	1.05194	0.07305	0.796784		ACACA	1.04157	0.05875	0.721585
mir-664	1.20258	0.26613	0.852903		CXCL14	1.05533	0.07769	0.755372
mir-133b	-1.01758	-0.02515	0.877146		SLC16A1	-1.03711	-0.05256	0.75861
mir-1249	-1.0255	-0.03632	0.919804		IL6	-1.18078	-0.23974	0.777016
mir-21	-1.01293	-0.01854	0.922877		PN-1	1.03576	0.05069	0.78801
mir-335	-1.07121	-0.09923	0.92689		IRS	-1.03519	-0.0499	0.798935
mir-30c-1-5p	-1.07753	-0.10772	0.971321		STRADA	-1.01623	-0.02323	0.799446
mir-24-3p	-1.00118	-0.00171	0.985442		CRP	1.05096	0.0717	0.848003
					IL6R	1.02524	0.03596	0.850772
					NEGR1	-1.05585	-0.07841	0.872352
					RAB27A	-1.01865	-0.02666	0.896742
					IL33	-1.01703	-0.02436	0.928431
					ABCG1	-1.01268	-0.01817	0.944174
					LPIN1	-1.01524	-0.02182	0.949028
					DGAT2	1.01534	0.02197	0.953993
					LEPR	-1.01807	-0.02583	0.962228
					SMAD6	1.00112	0.00161	> 0.99

## Sheet: Diff_exp_liver
Supplementary File S2: Differential Expression Liver
T test miRNA liver					T test mRNA liver
(Obese) vs (Lean)	Fold change	Difference (A-B log scale)	P-Value		(Obese) vs (Lean)	Fold change	Difference (A-B log scale)	P-Value
mir-17a	-1.44209	-0.52817	1.8577e-05		CXCR4	3.93349	1.97581	2.3084e-05
mir-20	-1.28366	-0.36027	0.00036945		STAT6	-1.4407	-0.52677	7.1633e-05
miR-199b-3p	1.33043	0.41189	0.00097539		IRS	-1.47244	-0.55821	0.000200598
miR-34a	2.41459	1.27178	0.00102458		ADIPOR2	1.77092	0.8245	0.000559841
mir-195	-1.63423	-0.70861	0.00149553		PPARA	1.78805	0.83839	0.000646564
mir-199a-5p	1.45706	0.54306	0.00203377		dicer1	1.24018	0.31055	0.00133818
mir-192-5p	1.42123	0.50714	0.00261299		MYC	3.5613	1.8324	0.00320316
mir-16	-1.5392	-0.62218	0.00263017		ITGB1	1.26762	0.34212	0.00345944
mir-199a-5p	1.53947	0.62243	0.00391378		GLUT4	1.66173	0.73268	0.00447108
mir-20	-1.24061	-0.31104	0.00401413		SNAI2	-1.77105	-0.8246	0.00652345
miR-199a-3p	1.28449	0.36119	0.00459091		PELI2	-1.54769	-0.63012	0.0086239
mir-125b-1	-1.29139	-0.36893	0.00502589		NFKB1	1.66461	0.73518	0.00874566
mir-15b	-1.22218	-0.28946	0.00526761		IL10	-4.21778	-2.07648	0.0094766
miR-1285	1.81389	0.85909	0.00537713		Elovl6	2.39691	1.26118	0.00983039
mir-99a	-1.19905	-0.2619	0.00857303		TNF	-1.65048	-0.72289	0.0145217
miR-199a-3p	1.33047	0.41194	0.0091998		SP1	1.14844	0.19968	0.0183257
miR-199b-3p	1.26332	0.33722	0.0121205		CRP	2.08484	1.05994	0.0236895
mir-24-3p	-1.15773	-0.2113	0.0206806		TGFB1	-1.28368	-0.36029	0.0240772
mir-150	1.27511	0.35063	0.023594		FAS	1.63331	0.70779	0.0299557
mir-107	1.30618	0.38535	0.0325014		NGAL/LCN2	-1.64647	-0.71937	0.0313112
mir-23a	-1.14094	-0.19023	0.0339196		CCL2	-2.2963	-1.19931	0.0314374
mir-181d	-2.27236	-1.18419	0.0340514		LEPR	4.64975	2.21715	0.0323164
mir-215-5p	1.15439	0.20713	0.0372934		AQP7	1.99458	0.99608	0.0323393
mir-21	1.36587	0.44982	0.0376758		PECR	-1.15372	-0.20629	0.0325494
mir-22	1.25608	0.32893	0.0396071		NFKBIA	1.4488	0.53486	0.0344298
let-7a	1.15955	0.21356	0.045468		stim1	-1.17903	-0.2376	0.0350027
mir-29b-1-3p	1.28635	0.36328	0.0458107		TYW3	1.19501	0.25702	0.0590698
mir-21	1.34322	0.42569	0.0641081		GPAT	-1.37802	-0.4626	0.0712886
mir-194b	-1.23169	-0.30064	0.0705472		AKT2	-1.10899	-0.14925	0.0829855
miR-29a	1.27521	0.35074	0.0711155		SMAD6	-1.22212	-0.28939	0.0855356
miR-148a	-1.17394	-0.23136	0.0733589		IL6	1.60793	0.6852	0.0929906
mir-30-e-5p	-1.1674	-0.2233	0.076272		BACH1	1.19013	0.25111	0.0941296
mir-23a	-1.13341	-0.18067	0.0809245		PPARG	2.23279	1.15885	0.108747
mir-140	-1.2725	-0.34767	0.0813821		B-klotho	-2.21218	-1.14547	0.113824
mir-133a	1.74425	0.8026	0.0896534		GCLM	-1.15489	-0.20776	0.114824
mir-215-5p	1.12424	0.16896	0.101151		ETS1	-1.12415	-0.16884	0.121696
mir-22	1.2295	0.29807	0.102638		INSIG1	1.40703	0.49265	0.124612
mir-191	1.12602	0.17123	0.126665		FTO	-1.08816	-0.12189	0.124643
mir-802b	1.66675	0.73704	0.134558		SREBP1	-1.63298	-0.70751	0.127939
mir-31-5p	-3.7141	-1.89301	0.136401		TBP1	1.09643	0.13282	0.132441
mir-133b	1.52042	0.60447	0.146639		DGAT2	1.19673	0.2591	0.149583
miR-204	-1.25546	-0.32822	0.15132		ABCG1	1.19407	0.25589	0.150644
mir-100	-1.10855	-0.14868	0.163994		TNFAIP3	1.38465	0.46952	0.15826
mir-9	-2.08736	-1.06168	0.165844		CXCL14	1.37468	0.4591	0.165463
mir-499	1.36161	0.44532	0.170974		SMPDL3A	1.57121	0.65188	0.18084
mir-200b	-1.3991	-0.4845	0.18744		PNPLA3	2.15214	1.10577	0.184985
mir-106	-1.33903	-0.42119	0.188623		RPS29	1.44927	0.53533	0.188159
mir-1249	1.243	0.31383	0.200639		ELOVL4	1.40989	0.49559	0.192968
miR-204	-1.2329	-0.30206	0.210029		RPL4	2.89297	1.53255	0.240103
mir-103	-1.12762	-0.17328	0.210991		RORA	1.2915	0.36904	0.244592
mir-30a	-1.12269	-0.16696	0.214466		STRADA	1.11381	0.1555	0.252242
mir-143	1.15261	0.2049	0.251319		CCL5	-1.13135	-0.17804	0.287564
mir-222	-1.46304	-0.54897	0.261413		ACACA	1.19447	0.25637	0.306952
mir-193a	-1.68304	-0.75107	0.26277		c/ebp-a	-1.15933	-0.21329	0.32519
mir-375	-1.26757	-0.34207	0.280607		SLC16A1	1.07578	0.10539	0.331741
miR-221	1.13939	0.18826	0.289878		IL18	-1.2652	-0.33937	0.353898
mir-125a	-1.12501	-0.16994	0.301894		IL6R	-1.06729	-0.09395	0.400015
mir-429	-2.71632	-1.44166	0.439619		TECPR2	-1.10083	-0.13859	0.408886
mir-335	-1.25174	-0.32393	0.452907		LPIN1	-1.21222	-0.27766	0.410495
mir-27b	1.06247	0.08742	0.45762		MOCOS	-1.1094	-0.14977	0.434147
mir-222	-1.16035	-0.21456	0.485728		IL33	-1.11789	-0.16077	0.45197
mir-24-3p	-1.05162	-0.07262	0.489063		NEGR1	1.5965	0.67491	0.456216
mir-152	-1.05759	-0.08078	0.518008		NCOR	1.04084	0.05775	0.457892
mir-10b	1.3138	0.39375	0.542339		CD40	-1.09557	-0.13168	0.465073
miR-221	1.08797	0.12164	0.549963		ADM	-1.12552	-0.1706	0.478821
miR-378	-1.09641	-0.13279	0.559394		ABCA1	1.08052	0.11172	0.498147
mir-181a	-1.08594	-0.11894	0.562456		HPRT1	1.44007	0.52613	0.594236
miR-26a	1.01943	0.02776	0.571628		PN-1	1.09016	0.12454	0.636502
mir-99b	-1.07963	-0.11053	0.584838		JAG1	-1.08297	-0.11499	0.652779
miR-15a	-1.03959	-0.05602	0.605059		APOA1	1.03507	0.04972	0.662606
mir-200b	-1.14838	-0.1996	0.607567		RAB27A	-1.07185	-0.10011	0.667823
mir-122	-1.07168	-0.09988	0.686529		RNF10	1.01936	0.02766	0.6878
mir-7134	1.0408	0.05769	0.74267		ADIPOR1	-1.03151	-0.04476	0.761646
miR-1306-5p	1.03335	0.04733	0.818016		SCD1	-1.0734	-0.10219	0.771133
let-7e	1.01708	0.02443	0.854314		ICAM-1	1.03289	0.04668	0.790482
mir-101	-1.00882	-0.01268	0.920692		IL8	-1.11011	-0.1507	0.793023
mir-29c-3p	-1.00844	-0.01212	0.941575		UCP2	-1.12092	-0.16468	0.79468
					FABP4	1.1005	0.13816	0.817399
					ADRBK2	1.02752	0.03917	0.832184
					TLR4	1.01126	0.01615	0.881512
					LITAF	-1.01759	-0.02516	0.892193
					ADAM17	-1.01175	-0.01685	0.907256
					SIRT1	-1.00913	-0.01311	0.908456
					SAA	-1.0533	-0.07491	0.933178

## Sheet: RawCq_mRNA
	ABCA1	ABCG1	ACACA	ADAM17	ADIPOQ	ADIPOR1	ADIPOR2	ADM	ADRBK2	AKT2	APOA1	AQP7	BACH1	B-klotho	c/ebp-a	CCL2	CCL5	CD40	CRP	CXCL14	CXCR4	DGAT2	dicer1	EBF2	ELOVL4	Elovl6	ETS1	FABP12	FABP4	FAS	FTO	GCLM	GLUT4	GPAT	HPRT1	ICAM-1	IL10(b)	IL18	IL33	IL6(a)	IL6R	IL8(a)	INSIG1	IRS	ITGB1	JAG1	LEP	LEPR	LITAF
102111.abd_fat.2	11.0857	13.7853	9.38227	13.3209	5.65484	11.998	8.66693	12.3493	12.0535	9.90455	6.01529	10.9463	11.337	9.53251	9.35558	11.5805	11.0819	13.5528	13.5802	10.9368	12.5285	7.26623	10.6895	12.4878	15.1301	5.92389	10.392	14.4974	3.99802	13.7786	12.4742	10.338	11.7951	12.0671	13.5987	13.7152	15.5295	13.9979	12.2082	15.4348	12.1985	13.5485	12.0277	16.1057	8.2164	10.9382	8.13699	16.9109	9.93274
102111.abd_fat.1	11.115	14.0298	9.15942	13.1117	5.65139	11.5308	8.85439	12.3708	12.0494	9.77989	5.76032	10.8545	11.4778	9.70348	9.58974	11.8052	11.2305	13.7441	13.6783	10.8933	12.652	7.32604	10.711	12.7748	15.6112	5.90262	10.5784	15.727	3.99525	13.8751	12.4156	10.437	11.9034	12.3088	13.8242	13.6049	15.0277	14.0835	12.2757	14.9722	12.4104	13.6327	12.2583	15.979	8.08265	10.5969	7.97504	18.0146	9.97005
102346.abd_fat.2	12.0122	15.3202	9.44936	13.6036	4.81207	12.2784	8.2594	12.4373	12.1383	9.60379	11.7119	9.90302	12.5782	9.30148	9.4008	12.3666	13.9657	14.192	13.3145	11.4235	14.5552	7.81693	10.5979	13.1706	14.9603	6.73312	11.0708	14.1798		14.0061	12.8697	9.88215	11.9169	11.7554	13.3215	13.6035	15.4321	14.7473	12.5919	14.936	12.0051	14.3474	13.1955	16.5828	7.86967	10.731	6.31351	18.8339	10.7312
102346.abd_fat.1	12.3924	15.7117	9.81219	13.7676	5.0477	12.179	8.3643	12.7734	12.4518	10.0092	12.0107	10.4972	12.6228	9.64794	9.75368	13.0178	14.4375	14.2017	13.2664	11.565	14.7191	7.75902	11.0391	13.7005	15.1686	6.34029	11.5942	14.7266		14.3128	12.9937	10.0486	12.1592	12.2182	13.9424	14.2743	15.3085	15.1619	12.3951	15.2058	12.4949	14.656	13.2592	17.2154	7.89196	11.1445	6.78943	18.6677	10.9467
102354.abd_fat.2	12.1695	15.6465	10.4858	13.6949	5.9099	12.309	8.92506	12.7582	12.8328	10.5627	8.65219	10.456	12.382	9.61337	9.92242	12.1718	12.7502	13.9592	12.0509	12.9547	14.3135	8.91899	11.1466	13.156	17.0676	7.77124	11.007	16.1863		13.9774	12.8307	10.0258	13.2086	11.5742	11.9957	13.6554	16.8842	15.1398	12.4937	14.1437	12.6555	14.8812	12.3941	17.2859	8.05817	11.0918	7.06409	20.0294	10.337
102354.abd_fat.1	12.0926	15.5578	10.3986	13.3924	5.89902	12.0211	8.69088	13.0069	12.7966	10.1321	8.47781	10.3437	12.2536	9.8188	10.1849	12.1916	12.9676	13.8312	12.1135	12.7035	14.2125	9.07607	10.9654	13.7458	16.5066	7.76401	11.0634	16.2469		13.9634	12.6138	9.90647	13.2397	11.272	12.053	13.4694	16.7529	15.0122	12.5351	14.5764	12.392	14.7089	12.1736	17.6983	7.93177	11.0454	7.14433	20.0191	10.4568
102377.abd_fat.2	13.4018	16.8621	10.6788	14.7614	6.93032	13.3044	9.65521	13.4881	13.5636	11.4787	11.923	11.6574	13.181	11.1547	11.7205	12.7096	14.2728	14.7101	15.3889	12.2952	14.5131	9.26634	12.2536	14.8327	16.428	7.6736	12.7841	16.3753	4.10091	15.3227	14.2628	11.2566	13.8513	12.6846	13.3768	14.9859	18.0429	14.2002	14.1278	16.1745	13.3872	14.8018	13.2812	19.6726	9.11769	12.8942	8.74406	23.7873	11.425
102377.abd_fat.1	13.7857	17.2093	11.1363	14.9886	7.28427	13.7678	10.1715	13.7857	14.1401	11.7555	12.5475	12.2057	13.457	11.6685	12.3772	13.3523	14.7844	14.8551	16.603	12.6383	15.0148	9.71065	12.7834	15.3619	16.6501	7.97172	13.4299	15.7867	4.1212	14.9276	14.5318	11.4802	14.0842	13.0807	13.483	15.7047	18.1203	14.3487	14.5486	15.7804	13.789	15.2056	13.6557	20.5771	9.41008	13.3992	9.17107	23.9305	12.0333
102426.abd_fat.2	14.2834	16.4191	12.3703	16.261	8.21817	14.7742	11.3481	13.7864	15.0079	12.6051	13.2368	14.0054	14.7275	12.724	12.654	14.0371	16.2715	17.4957	13.8675	15.2712	16.3381	10.6052	13.4734	15.8778	18.2982	9.05589	14.634	15.3594	5.54395	17.427	15.6838	13.9759	14.8628	14.7933	17.4772	16.0487	14.5271	16.9968	14.2683	18.6384	15.4188	15.0212	15.0253	19.1808	10.7061	13.2326	11.6223	22.8029	14.0716
102498.abd_fat.1	12.6734	15.8273	10.6625	14.7119	6.11339	12.7872	9.16674	12.3224	13.3644	10.8071	12.0761	11.331	12.7415	10.4994	10.4146	12.3937	14.6061	14.4003	15.2069	11.6421	13.5139	8.60022	11.7049	14.0131	16.6906	7.01869	11.7612	16.2636		14.182	13.5501	11.2646	12.6672	12.7417	13.8773	14.7239	17.998	14.635	12.8431	14.781	13.3741	15.4139	14.0557	18.2668	8.62075	11.6859	8.34397	19.8739	11.0032
102498.abd_fat.2	12.6879	15.8932	10.5661	14.7133	6.27755	12.5599	9.37926	12.1033	13.0759	10.7132	11.6017	11.2626	12.9054	10.5517	10.3061	11.982	14.1734	14.8532	15.7269	11.8089	13.5592	8.57044	11.9889	13.6797	16.5342	7.31214	11.9677	17.0694		14.331	13.4715	11.7342	12.8076	12.9697	14.7535	14.5747	17.1262	14.7125	13.0199	15.0407	13.4955	16.0516	14.3205	17.7913	8.75261	11.3912	8.52301	21.6719	10.9542
102518.abd_fat.1	11.1516	14.2378	10.6056	13.1411	6.1857	11.6735	9.16102	12.4394	12.9918	9.78224	10.5078	11.2581	11.8953	10.1554	9.88193	11.7052	13.0423	13.5529	12.8672	11.5406	12.2922	9.47038	10.7998	12.7971	15.2782	7.41381	11.0702	13.7712	3.974	13.8944	12.9305	10.7918	12.6208	11.886	13.9557	13.6656	14.5229	13.0772	11.546	13.2979	11.9681	13.7124	13.1938	16.8913	7.89699	10.614	7.4249	20.17	10.586
102518.abd_fat.2	11.2973	14.348	10.3607	13.1389	6.34311	11.6084	9.26515	12.341	12.648	9.77011	10.4918	10.9404	12.1147	10.2364	9.76253	11.4125	12.9688	13.8037	13.1082	11.4264	12.6213	9.54817	10.9707	12.6273	14.817	7.49777	11.0083	13.935	4.13497	14.0489	12.7115	10.7666	12.4943	11.9162	14.711	13.5775	14.2995	13.7778	11.456	13.9795	11.9603	13.3991	13.1056	17.2281	8.04105	10.4614	7.44981	21.6219	10.6261
103854.abd_fat.1	12.3906	16.1592	9.40594	14.5357	5.37187	12.01	9.2844	12.7773	13.1279	9.62972	10.4111	11.5142	12.7601	9.95347	10.2987	12.321	14.1918	15.1718	14.1776	14.8222	15.0797	8.46317	10.8302	13.6098	15.2968	7.46146	11.5254	16.2036	4.39771	14.8537	13.1133	11.7963	12.2993	12.9857	15.892	16.014	15.248	14.8017	12.2158	16.2017	13.4793	15.1498	13.9291	19.237	8.71692	10.7688	9.60652	24.2222	11.3765
103854.abd_fat.2	11.9376	15.5756	8.87362	13.5743	4.95809	11.3869	8.51889	11.7645	12.1859	9.17689	9.74427	10.6809	12.1701	9.01696	9.1025	11.7516	13.4151	14.4194	14.1326	13.7765	15.293	7.58199	10.6559	12.0903	15.0027	6.55455	10.5217	14.9437		14.0589	12.3111	11.099	12.0114	12.2001	15.2411	13.9183	14.8373	14.1205	11.7674	15.4898	12.1703	14.9574	13.493	16.3976	7.93647	9.80316	9.07786		9.93575
103906.abd_fat.2	11.4034	14.1971	8.99934	12.8134	4.24147	11.1763	8.30773	10.9839	11.7304	8.7169	10.8333	9.53944	11.6271	8.07738	9.27992	10.3317	11.1581	12.9461	11.7418	11.7653	14.8887	6.48816	9.75499	12.1095	15.2683	6.45439	9.82376	12.5958		12.924	11.693	10.1639	11.676	10.9223	12.819	11.9687	13.8031	15.2523	11.0233	14.6414	11.5694	12.8682	12.2549	15.2315	7.02293	9.77662	7.88838	20.9025	9.48371
103906.abd_fat.1	11.0095	13.9603	8.66885	12.6724	4.01763	10.8013	7.68173	10.8145	11.3313	8.36846	10.3363	9.4162	11.3194	7.78698	9.04642	10.1377	10.8765	12.8409	11.739	11.7172	14.1016	6.62121	9.64346	11.9129	14.9136	6.07415	9.55259	12.456		12.7611	11.5239	9.79969	11.3008	10.6402	12.9012	11.7156	12.8934	15.0575	10.6983	14.1513	11.2687	12.5715	11.7715	15.1158	6.7443	9.36142	7.62356	21.2403	9.66743
103966.abd_fat.2	11.3484	15.9484	10.2683	13.9594	4.93273	11.6454	8.27709	11.5258	12.9677	9.1159	6.4821	10.9853	11.2294	8.65936	10.3326	12.8144	12.1511	14.2472	11.5693	11.9096	15.2918	7.83579	10.4429	13.2629	15.1951	6.77534	11.3376	15.2308		14.1418	12.5061	10.1896	12.6007	10.5229	11.4814	14.374	16.0232	13.5766	11.9186	16.1961	11.3368	12.9656	11.6812	16.3633	7.87346	10.9919	8.74965	20.4724	11.1021
103966.abd_fat.1	11.19	15.1093	9.9698	13.4526	4.6716	11.5007	8.17646	11.635	12.8173	8.7927	6.07561	10.7454	11.0377	8.38707	9.94731	12.2928	11.621	14.296	11.2649	11.8446	14.8446	7.60927	9.98821	13.0353	14.6197	6.61137	10.3689	15.0699		13.9406	12.3234	9.87122	12.1429	10.2483	11.155	13.8086	15.8935	13.0718	11.6074	16.2976	10.9287	12.6855	11.3625	15.9747	7.48395	10.4028	8.36197	18.3865	10.5133
104035.abd_fat.2	12.1835	14.99	7.65976	13.2546	4.32429	11.1716	8.07933	11.6454	12.3341	8.91864	10.4725	10.4324	11.614	7.97018	9.7417	11.6893	12.4527	13.7241	14.1443	11.2566	14.5567	5.84728	9.99527	12.1157	14.605	4.8631	10.0212	16.0655		13.2573	11.8343	10.9291	10.4011	11.3863	12.6517	13.6453	17.8841	15.2312	12.1738	15.307	11.557	14.6756	10.9739	16.8183	7.3504	9.71724	9.57829	20.0965	9.85995
104035.abd_fat.1	12.1374	14.9784	7.65994	13.0996	4.20605	11.1078	7.63157	11.4476	12.1519	8.75164	10.1895	10.4912	11.4784	7.8195	9.84115	11.4676	12.3163	13.6907	14.375	11.0548	14.8154	5.74018	9.96409	11.7646	14.6645	4.74565	9.97501	15.6176		13.6265	11.7583	10.8324	10.1101	11.3163	12.7802	13.4925	16.5386	15.024	12.0539	15.0232	11.3631	14.6357	10.8305	16.7454	7.35226	9.39885	9.48863	20.5665	9.78167
104045.abd_fat.1	11.3294	15.0919	10.0341	13.3103	4.29638	11.1957	7.96373	11.6461	11.7756	8.6741	10.6066	9.46765	11.49	7.71638	8.76507	11.1981	12.9085	13.6107	13.6014	12.3518	14.6453	7.08629	10.2598	12.2146	15.0561	7.26082	10.2108	14.5157		13.1385	12.1558	10.0028	11.9745	10.8638	13.3219	13.43	15.1291	14.6351	12.1158	13.7716	11.3648	14.3852	12.907	16.3826	7.04899	9.74981	7.439	19.5802	9.81452
104045.abd_fat.2	11.5227	15.1267	10.2477	13.862	4.4906	11.3874	8.07687	11.9316	12.0283	9.08692	11.1191	9.91488	11.3454	8.05358	8.95754	11.6506	13.2455	14.2174	13.4178	12.3564	14.3304	7.27605	10.5879	12.4019	14.8353	7.50226	10.4595	14.487		13.6286	12.3805	10.31	12.2958	11.0752	13.4442	13.4012	15.7312	15.5537	12.1194	14.0113	11.8217	14.2878	13.2466	16.3187	7.39479	10.0793	7.5076	18.776	9.9903
104842.abd_fat.1	11.1525	15.1172	9.31296	13.3479	4.45053	11.7566	8.45228	12.3565	12.1345	9.21371	11.0243	10.2089	11.739	8.38002	9.07355	11.7548	12.7113	13.7446	13.1036	11.3952	14.8491	7.10606	10.374	12.5628	16.0854	6.59006	10.4228	14.2852		13.2042	12.3781	10.797	10.9907	11.5251	13.4288	13.9238	15.3284	15.3561	11.9909	16.9623	11.9849	13.9992	13.0377	16.0743	7.34123	9.51059	8.26258	20.5386	10.4277
104842.abd_fat.2	10.7492	14.435	9.11211	13.392	4.21694	11.2833	7.90327	11.9508	11.7567	8.96193	11.1426	10.1363	11.3796	8.18063	8.80108	11.3135	12.4404	13.4737	12.835	11.2025	14.536	6.70473	9.96207	11.988	15.6028	6.30631	10.0328	14.0304		12.8781	12.1661	10.5104	10.745	11.1371	13.0725	13.3955	15.9349	15.4253	11.752	15.6915	11.7614	13.7433	12.7982	15.4948	7.25068	9.40365	7.995	21.0804	9.91358
104937.abd_fat.1	10.9107	15.175	9.81773	13.8275	4.61441	11.5514	8.61492	12.5102	12.2336	8.56461	11.4832	10.4262	11.7655	8.15735	8.8877	12.7581	12.656	14.2184	13.9244	13.4659	14.8292	6.29597	10.5826	12.1661	14.1064	7.0408	10.5371	14.7146		13.2143	12.2773	11.3292	11.0071	11.4916	13.9646	14.3379	16.1574	15.7164	11.7488	16.4222	11.8869	14.5464	13.6412	15.7	7.75763	9.69527	8.95641	20.7386	10.3427
104937.abd_fat.2	9.71501	14.5739	8.82152	12.9003	4.06442	10.6734	7.93149	12.0453	11.3428	7.92961	10.5157	9.65398	11.5231	7.75008	8.05545	11.8185	12.0278	13.5957	13.8262	13.2032	13.9733	5.59401	9.99302	11.4661	13.5136	6.46329	10.0294	14.9635		12.3348	11.5538	10.7995	10.381	10.9022	15.9945	13.657	14.6695	15.2601	11.2059	16.6541	11.2872	14.2481	13.119	14.9123	7.28717	8.85087	8.37534		9.63676
102111.liver.2	11.2131	15.3963	10.6005	13.8078		9.7765	8.52309	14.8717	14.1133	9.66156	4.14769	16.0074	11.6551	11.7568	9.91675	14.2921	11.8419	13.9829	8.34529	13.0978	13.4419	8.302	11.1101		18.7338	7.62744	11.0687		15.1541	16.0591	12.9057	10.5893	14.5116	9.21005	15.2481	14.1015	17.3753	14.6725	12.7423	18.215	10.4442	18.9243	9.17272	15.9314	8.32212	12.3657		22.032	11.3361
102346.liver.1	11.3069	15.7825	11.4911	14.2226	22.4475	10.8377	8.90218	14.416	14.4984	10.2771	4.85882	16.7488	11.15	10.2012	10.7071	15.1316	12.0226	14.6848	7.0146	14.5054	14.217	8.9984	11.36		18.6007	8.52616	11.252		15.6578	15.5256	12.8728	10.3259	14.3565	8.1318	8.77037	14.221	18.9781	12.4942	12.1242	17.9162	10.7028	17.3962	9.03456	16.3369	8.63686	13.2671		16.2821	11.7363
102346.liver.2	11.6726	16.0194	11.8008	14.1	20.9465	11.1432	9.08056	15.0638	14.9845	10.3289	4.9649	16.3841	11.1542	10.2419	10.3408	15.318	12.4347	14.4147	7.19224	14.7787	14.2603	9.18671	11.4409		18.203	8.71309	11.3323		15.4148	15.8027	13.0532	10.3065	14.5883	8.1323	9.02616	14.5937	18.4811	12.3466	12.3109	18.0939	10.7875	18.1251	9.04482	16.0033	8.53795	13.8668		15.8346	11.827
102354.liver.1	11.1359	15.2478	12.0173	14.2066		11.1438	9.17141	14.6503	15.6294	10.4782	4.9891	17.0068	11.4211	13.0557	10.7973	13.2659	11.3607	14.2216	7.7055	13.6914	12.1099	9.37158	11.4357		18.4103	8.27814	11.0956		13.976	14.9554	13.1874	10.7123	14.8116	8.748	8.98717	13.7801	18.1198	12.4684	12.885	17.1914	10.6523	18.7441	9.45729	16.7139	8.40318	12.664		16.0405	11.7738
102354.liver.2	11.0826	15.3833	12.1601	14.3476		10.9197	9.45148	15.2203	15.2912	10.1573	4.94274	16.9388	11.7112	12.8706	10.4316	13.6008	11.4323	14.2675	7.8164	13.9044	12.3595	9.37584	11.8153		18.165	8.29996	11.2441		13.9478	15.1228	13.2112	10.2533	14.9986	8.92983	9.32306	14.1431	19.3742	12.624	12.9489	17.8807	10.8211	19.0412	9.60613	16.3757	8.64209	12.6853		17.1666	11.9994
102377.liver.1	11.3272	16.0574	11.0813	14.1563	23.4559	10.7875	8.69334	14.109	15.2035	10.1968	4.93964	15.8137	10.8215	9.62681	10.0702	13.8596	11.5898	14.4513	8.09192	13.9876	13.546	8.64707	11.065		20.391	7.38029	10.9559		16.4208	14.6124	13.0161	10.4614	14.2696	8.23199	9.03847	14.0848	17.9771	12.3663	13.142	17.9496	10.2332	19.4386	8.21362	16.0432	8.33813	12.9714		15.6881	12.2455
102377.liver.2	12.2549	16.4888	11.5991	14.6984		11.3565	9.28771	14.6567	15.7273	10.7454	5.61927	16.4652	11.4082	10.3036	10.439	14.378	12.2882	15.1466	8.36168	14.49	14.5456	9.21662	11.7496		19.4953	7.99729	11.5536		16.5189	14.9587	13.5785	10.8274	15.0246	8.64392	9.57415	14.7148	18.4682	12.8742	13.62	17.462	11.0134	20.7583	8.68529	16.6114	8.85333	13.3528		15.9706	12.7442
102426.liver.1	11.0825	16.0871	12.0375	14.1675	22.8006	10.9851	9.51343	14.1153	14.9864	10.38	4.79751	16.3194	11.065	11.5601	11.2595	13.857	11.8928	14.6155	8.28161	13.2082	13.4099	9.24943	11.2631		18.9718	9.32093	11.6494		16.0045	14.953	13.1982	10.4783	14.767	8.96904	9.1745	13.8197	18.518	12.9489	12.5248	18.0753	10.3151	19.9387	8.60726	16.8733	8.37615	12.2591		15.7592	12.4644
102426.liver.2	11.3887	15.7828	12.3564	14.4441	22.3733	11.3581	9.65392	14.5585	15.0831	10.7314	5.15497	16.7318	11.3662	12.1223	11.3131	14.1651	12.3517	14.5291	8.42905	13.6648	13.7428	9.7	11.5555		18.7777	9.50539	11.8691		15.909	16.0967	13.5337	10.7859	15.0163	9.36187	9.53934	14.2433	18.8321	12.9756	13.1036	18.2816	10.7754	19.3288	8.8402	16.8416	8.72294	12.5282		15.7397	12.7216
102498.liver.1	11.2997	14.8109	11.0768	13.5855		10.4163	9.02917	14.7986	14.1394	9.54816	4.63414	14.5737	10.5577	11.4285	9.87634	13.6793	10.8152	13.6668	8.4914	13.1747	13.9136	8.9229	10.7899		18.4449	9.01126	10.5656		16.2815	14.5611	12.7658	9.82658	15.2212	7.86855	8.96659	13.7672	17.9229	12.3144	12.1828	16.9163	10.0503	17.295	9.13337	15.5053	7.9859	12.3427		16.1398	11.3712
102498.liver.2	11.9753	16.3167	12.1306	14.783		11.1456	9.91135	15.5285	15.1724	10.6203	5.16322	15.5168	11.8064	12.1655	10.4131	14.5553	11.6241	14.7366	9.41755	14.1363	14.6955	9.76468	11.6757		21.4861	9.96994	11.2149		17.7856	15.1569	13.8071	11.0209	15.8418	8.79023	9.82439	14.4807	19.3496	13.5174	12.9213	18.9083	10.925	19.5326	10.1176	15.9632	9.31391	13.2625		16.7623	11.913
102518.liver.1	10.5869	15.731	12.1235	14.2624	21.5881	10.461	8.52614	14.7923	14.5965	9.99816	4.49012	16.2262	11.1347	12.6763	11.037	15.5586	11.6248	14.885	6.86327	14.237	13.4606	8.88674	10.8174		18.5874	7.56452	11.3718		15.3643	14.4448	13.1271	10.5827	14.7044	9.09131	9.19484	13.8537	19.718	12.3315	12.974	17.7025	10.1391	19.4133	8.4741	15.5833	8.58319	11.4458	21.9904	16.6626	11.0371
102518.liver.2	10.7221	15.8186	12.4227	14.174	20.3628	10.5959	8.77156	15.6131	14.933	9.92173	4.55381	16.2913	11.3187	12.8421	11.1201	15.4328	12.0045	15.0462	6.5869	14.4916	13.641	8.98494	11.0714		17.8483	7.62101	11.4148		15.4139	14.5414	13.3944	10.707	14.9138	9.31271	9.17027	13.8869	20.8572	12.7419	13.0196	17.268	10.2163	18.0084	8.62799	15.655	8.55166	11.559		16.0808	11.3629
103854.liver.1	11.7745	16.7131	12.6775	14.5277	23.7067	11.2208	9.86247	15.1973	15.9236	10.5275	5.35271	17.4953	12.1549	11.44	10.7095	14.4405	12.5171	14.85	9.46314	15.225	16.2214	9.80598	12.0768		19.0167	10.4024	11.9121		17.5035	16.8942	13.6561	10.6349	15.6878	9.03392	12.1939	15.353	19.0827	13.1497	13.7287	18.654	10.9016	21.717	11.085	16.4375	9.34499	13.4025		20.9596	12.8275
103906.liver.1	11.5988	16.1268	12.386	13.8137	22.5985	11.0383	10.2565	14.6779	14.85	10.3535	5.1281	18.1381	11.5966	11.1704	11.177	11.9648	11.6868	14.1808	8.07611	14.6518	15.7817	9.98886	11.6822		19.119	10.8757	11.5318		14.111	15.7512	13.4205	10.2524	15.9817	8.39305	11.6039	14.3712	16.0049	11.9358	12.6606	17.8433	10.7116	17.9019	9.85146	15.6888	8.84716	12.9806		20.6855	11.8148
103966.liver.2	11.0802	15.5546	11.7304	14.4936	21.5856	10.7891	9.72329	13.9052	15.2048	9.98452	4.448	18.5781	11.4974	11.0261	10.3578	14.1415	11.4487	14.7371	9.35178	13.1961	15.7463	8.98633	11.4865		20.0725	10.0636	11.0758	22.1178	16.1112	16.3059	12.8713	10.0654	15.2231	8.84164	9.92955	14.1533	18.5092	12.6723	12.2635	19.5521	10.3463	19.4275	9.67703	15.1674	8.92533	12.6306		18.9147	11.499
104035.liver.1	11.5873	16.4949	12.06	13.9041	23.1936	10.6922	9.60746	14.975	15.0542	9.90826	4.95209	16.8718	11.2213	9.45242	10.2195	14.1489	11.7398	14.3954	9.41019	13.9286	14.8407	9.11107	11.5381			8.67528	11.3272		16.3479	16.2133	13.2345	10.5996	16.1069	8.17318	9.92559	14.6603	16.7019	12.6195	12.4821	18.018	10.0334	18.4433	9.51866	15.7095	8.69291	12.5175		19.3324	12.4049
104035.liver.2	12.0853	17.0662	12.5598	15.0933		11.4748	10.3673	15.3796	15.2403	10.6379	5.4534	16.4557	11.9945	10.0322	10.4413	14.4186	11.965	15.4214	9.95233	14.6509	16.1352	9.29854	12.1664		20.3282	9.24819	11.3555		16.8663	16.2591	13.3601	11.6054	16.5097	8.75226	10.1055	14.618	17.4648	13.1915	13.0337	20.9082	10.922	18.5618	10.2486	15.9374	9.61041	13.317		18.6307	12.2022
104045.liver.1	10.5796	14.8201	10.9825	13.0795		9.54017	9.11095	13.7272	14.2118	9.33883	3.99308	15.6312	10.9008	11.606	9.31574	12.4498	10.7703	13.3575	7.43901	14.3682	14.5303	8.82786	10.7666		19.8285	9.13563	10.1122		14.8117	15.4637	12.0931	9.38728	14.1976	7.56217	9.90605	13.3789	15.5917	12.145	12.5956	16.3446	9.43173	17.7009	8.69959	14.8231	8.03228	11.2712		19.5579	10.9947
104045.liver.2	11.3792	15.4136	11.9936	14.2552		10.6309	9.91974	14.0354	14.5876	10.0344	4.71339	16.404	11.7615	12.3571	9.65835	13.4625	11.2682	14.5702	8.30677	14.8326	15.057	9.15484	11.6664		18.8414	9.95219	10.601		15.6299	16.1548	12.7213	10.54	14.9591	8.23086	10.2215	13.7114	16.7617	13.111	13.1421	17.5161	10.3556	19.1246	9.56536	15.2258	9.0486	11.9336		19.5632	11.3903
104842.liver.1	11.1719	15.1887	10.3284	13.248	21.8859	9.61312	9.30856	14.6725	13.941	9.24096	4.41303	17.0828	10.8318	9.5023	9.82422	11.5937	11.1672	13.7072	8.3753	14.3538	14.8971	8.84122	10.9887		18.3845	8.79119	10.5184		16.4398	16.0018	12.4452	9.831	15.4824	7.39538	11.9507	13.6382	14.5449	12.3889	11.8531	17.6255	9.88818	17.6227	8.09929	15.2559	8.47215	11.9293		22.5251	11.3233
104842.liver.2	11.8139	15.6841	11.5932	14.4398	21.5993	11.1438	10.0793	14.9594	14.6559	10.0264	5.06021	16.5228	11.5067	9.96606	10.1798	12.2801	11.4871	14.4126	8.70693	15.1278	15.8803	9.41556	11.6605	20.771	19.6524	9.56726	10.8132		16.6918	15.735	12.9227	10.4615	16.0332	7.73183	9.80465	13.7303	15.2939	12.7201	12.6427	18.9762	10.5332	17.9069	8.70013	14.7761	9.44573	12.5988		17.7476	11.7095
104937.liver.1	11.6364	16.7391	12.5354	14.7974		10.9198	10.2315	15.6142	15.3271	10.3859	5.4386	17.249	11.9648	8.66226	10.7363	13.6646	12.0842	14.3691	9.88041	14.3687	16.0689	9.73152	12.1794		20.1034	9.17735	11.362	22.3724	14.7686	15.6758	13.7162	10.7229	15.9993	8.42844	10.3757	14.0898	16.5094	12.9363	12.4977	18.531	11.179	18.2758	9.48075	15.7942	8.9457	12.4821		17.995	12.3388
104937.liver.2	11.6802	17.0003	12.5216	15.2285	20.9037	11.1197	10.7309	15.1542	15.1749	10.4676	5.36566	16.7604	12.126	8.54639	10.8567	13.6691	12.101	14.1735	10.0657	14.2064	16.1424	9.56453	12.0852	22.6687	19.5633	8.99354	11.2033		14.9915	15.0394	13.5801	10.6775	16.0255	8.32713	9.76705	13.8605	16.7249	12.8796	12.6034	19.757	11.1079	18.2322	8.84117	16.1032	9.23178	12.383		17.0981	11.9937
102111.muscle.2	11.9925	15.1372	12.5072	13.7151	8.90648	8.95018	10.1962	14.1172	12.1345	8.50272	6.17332	13.5363	11.3348	14.9039	12.7713	14.3676	11.9086	13.959	14.5712	11.1288	12.6194	11.1667	9.97354	13.7651	16.0738	11.1857	10.4357		7.6844	14.244	11.9525	9.20556	8.06191	10.7643	20.1384	14.4819	19.0192	15.3533	13.8975	16.8266	11.8698	15.1288	12.9439	11.912	8.10784	11.1054	13.3084	22.4761	12.1724
102111.muscle.1	12.7166	15.6731	14.1936	14.2576	9.80068	10.7462	10.7413	14.5721	13.4407	9.49776	7.40941	13.7125	11.9316	15.4736	14.0666	15.1776	12.9723	14.5076	14.2372	11.8004	12.8395	12.008	10.6502	14.465	17.0153	11.7198	11.5337	24.3491	8.13547	14.1479	12.7137	9.08589	8.83084	10.6813	13.2112	15.7217	21.6291	13.4636	14.3468	16.4634	12.384	15.2633	13.5043	13.5192	8.45529	12.3424	13.675	15.9558	13.5065
102346.muscle.2	12.687	16.2846	14.4639	15.0288	10.8553	10.3602	10.1094	15.2584	13.1409	9.34768	11.8133	12.7386	11.6443	16.9432	14.3996	14.8675	15.823	14.7433	15.2627	12.7179	13.7148	13.0399	10.3906	14.4757	16.1558	12.5464	11.3138		9.19347	14.0254	12.6856	9.47148	9.07968	9.87616	13.5651	15.5388	22.5454	14.139	13.9337	18.3432	12.3613	18.7105	14.0501	12.6161	8.8538	12.1934	15.6576	16.3062	13.6234
102346.muscle.1	12.6674	16.2856	14.2003	14.7803	10.7444	10.2975	10.0934	15.0342	13.1704	9.29557	11.7379	12.7939	11.444	16.2323	14.5927	14.9011	15.934	14.7161	14.9686	12.7477	13.355	12.9025	10.1478	14.7305	15.9302	12.3576	11.0379		9.34153	14.0619	12.5136	9.20344	8.92289	9.76124	13.3236	15.6334	23.6061	13.7121	13.6189	18.0258	12.139	18.2144	13.8905	12.8557	8.69377	12.3845	15.287	16.194	13.2981
102354.muscle.2	12.2544	15.9562	14.5203	14.8874	12.3027	10.0927	10.6802	15.9419	13.5348	9.24922	12.6038	14.0439	11.6441	17.4958	16.0048	14.7534	15.5692	14.8639	16.0064	13.6705	14.0499	13.903	10.1981	14.1362	17.166	13.4011	11.9106		9.65912	14.9832	12.7136	9.04163	9.34471	10.5184	13.7031	15.3635	26.5327	13.9854	14.13	15.0556	13.0215	18.8289	14.0231	11.9522	8.7362	12.3187	15.9906	18.2106	13.5334
102354.muscle.1	12.3649	16.1298	15.2016	14.8307	12.2898	10.6175	10.7406	15.6931	13.7055	9.81241	13.2211	14.1081	11.7864	18.3534	15.6814	15.0361	15.7638	15.0317	16.1997	13.3568	14.0495	13.9969	10.3735	14.5315	16.3836	13.5916	12.1031		9.60832	15.3037	12.9965	9.04453	9.69153	10.6879	13.527	15.789	23.1698	13.9348	14.2482	15.3463	13.1913	18.9574	13.8884	12.4169	8.70487	13.0063	16.8429	16.2289	13.6564
102377.muscle.1	12.8607	17.3279	14.5862	15.0152	12.8365	10.6989	10.8173	15.9067	13.2969	9.51906	13.295	15.1712	11.9196	18.8027	15.6195	15.072	17.896	15.0798	16.4286	12.9379	13.5098	14.5665	10.532	14.9719	16.6575	13.66	11.5758		10.5615	14.2713	13.1111	9.06791	9.12175	10.3818	13.8471	15.8906		15.7578	15.3331	18.8997	12.1841	17.4628	12.8042	13.0497	8.85931	12.5216	16.3431	17.6154	13.7487
102426.muscle.2	13.2506	17.567	15.1556	14.9194	15.5655	10.1915	10.4438	16.0063	13.2621	9.80529	12.8807	14.1811	11.9531		17.8074	15.967	15.6475	15.1715	16.6084	12.7674	13.8499	14.4161	10.3199	15.0026	17.0749	14.4037	11.5388		10.8629	13.8966	13.2437	9.40827	8.87959	10.2445	13.7667	15.866	20.7984	15.7725	15.33	19.9331	12.509	17.1037	14.3283	12.8514	8.83827	11.9266	20.4807	16.7264	14.4072
102426.muscle.1	13.3936	17.4264	15.0687	14.6416	15.2545	10.4607	10.647	15.5163	13.6776	9.75002	13.205	14.0754	11.9982	19.667	17.4214	16.1932	15.8357	15.2759	16.0878	12.3953	13.6443	14.6498	10.1848	15.175	16.4745	14.6406	11.687		10.8732	14.088	13.1281	9.14551	8.84236	10.0131	13.671	15.6673		15.7835	15.351	19.2844	12.5655	17.035	14.4897	13.1268	8.886	12.2515	20.9408	16.2007	14.2638
102498.muscle.2	13.4184	16.4698	14.0477	14.628	12.4471	9.92513	10.6042	15.4805	13.0337	9.40568	12.4585	13.8922	11.7124	21.8563	15.5908	15.2469	16.8284	14.9599	16.4555	12.4273	12.6061	13.3345	10.3841	14.358	17.6122	13.2542	11.1102		10.5888	13.9312	12.8886	9.24078	9.12047	10.1289	14.1368	16.6049	22.7769	12.8918	14.9214	17.981	12.2101	18.5862	13.7696	12.0777	8.66046	11.6987	17.0974	18.2455	13.6906
102498.muscle.1	14.2109	17.1464	15.4986	15.6599	13.1659	10.7269	11.5464	16.3292	14.4482	10.0111	13.4611	14.5665	12.4067	19.0928		16.2099	17.0784	15.7212	17.0266	13.015	13.2807	14.1992	11.1275	15.1983	17.7251	13.8981	11.8318		11.4122	14.1635	13.5885	9.96782	9.87976	10.852	14.3499	17.207	22.3725	13.6256	15.3973	19.5006	13.006	21.4519	14.6639	13.3555	9.50666	12.4267	18.0172	17.4527	14.5479
102518.muscle.2	11.192	15.4545	13.0016	14.1915	10.5825	9.14571	9.88162	14.656	13.0092	8.8281	12.3594	12.8626	11.2117	16.0094	14.637	15.9815	15.7365	13.922	15.2509	12.7599	13.7818	12.7728	10.1444	14.5417	17.6411	12.7188	11.4095		8.94659	14.1803	12.2292	8.5589	8.569	9.22779	15.9807	16.9509	21.9731	13.0172	14.2805	16.2605	12.01	18.3235	13.4666	11.8556	8.57377	11.5313	14.6847	20.7682	12.8614
102518.muscle.1	12.1078	16.111	13.9922	14.9686	11.2132	10.1675	10.2857	14.7361	14.1783	9.21054	13.177	13.5852	11.5668	17.0636	15.3619	16.5013	16.6599	14.6095	15.249	13.094	14.1342	13.3202	10.2997	14.4863	16.9279	13.1545	11.7705		9.18889	14.2541	12.5571	8.92135	8.88695	9.41285	13.4195	16.1698	21.4136	13.4449	14.3747	16.5214	12.3289	18.2159	13.7094	12.5601	8.88073	12.1031	14.7326	16.5806	12.9728
103854.muscle.2	12.4843	16.5731	15.0671	14.9574	14.3133	10.9036	11.7022	15.5703	12.9962	9.86009	13.0533	14.8123	12.4894	18.3202	17.6205	15.5779	17.0863	14.9443	15.8894	13.6558	13.0342	14.5182	10.34	15.6076	16.5953	14.0039	12.0617		12.0183	14.9435	12.8397	9.87124	9.00652	11.1724	14.2806	16.5926	23.3906	16.2697	15.2015	18.471	12.6352	17.882	13.7631	12.9815	9.55818	13.4553	19.8481	20.0218	14.7646
103854.muscle.1	12.7608	17.126	15.3299	14.8647	14.6535	11.3058	11.8395	15.79	13.6187	10.1244	13.2338	14.6769	12.7908	17.8743	17.4162	15.9582	17.2106	14.9545	15.4788	13.8519	13.1544	14.5397	10.5602	16.4614	16.9578	14.4656	12.4086		11.8938	15.38	13.1338	9.7872	8.93444	11.1594	14.4688	17.3269	21.8381	16.301	15.3914	19.0482	12.7571	18.3388	14.0728	13.23	9.60292	13.5407	21.9681	19.1617	14.9315
103906.muscle.2	12.3124	16.1507	13.5621	13.8812	11.0109	10.0341	11.1244	14.8025	12.437	9.19503	13.2984	14.0259	11.1186	15.5464	15.3688	13.1947	14.2114	13.8716	14.5057	12.0357	13.8075	12.2084	9.45645	14.039	16.0498	12.6632	10.6492		9.69968	12.9106	11.9651	8.71428	8.12259	9.41096	12.6508	14.7642	20.2711	15.418	13.6582	16.0404	11.5259	16.0309	12.8215	12.6551	8.46928	12.2782	16.9281	15.8112	12.6597
103906.muscle.1	12.0111	15.4551	13.399	13.5816	10.8169	9.74517	10.5034	14.3562	12.1103	8.68244	12.9681	14.1383	11.0181	15.2159	14.8114	12.7592	13.8726	13.699	14.4741	12.3346	13.3854	12.0512	9.20084	14.1165	15.207	12.4608	10.7468		9.52971	12.8066	11.7884	8.31415	7.68303	9.0908	13.2061	14.6777	19.5576	15.8212	13.809	16.756	11.1362	16.0438	12.4556	11.9304	8.17455	11.8438	16.6081	17.889	12.8431
103966.muscle.2	13.2414	17.5656	14.9752	15.6861	13.3937	11.1746	12.5417	16.3414	13.3452	10.1777	13.495	15.5374	12.4953	18.9933	17.6246	14.9998	16.1205	15.3278	16.5506	13.3109	14.6882	14.5009	10.662	14.9657	16.5205	14.1623	12.3552		10.6109	14.8052	13.0178	10.0066	9.59346	11.4463	14.2486	16.3242	23.0708	17.8307	14.8479	19.6384	13.2353	16.7855	13.7352	13.1156	9.73791	13.2987	20.0384	18.7663	14.927
103966.muscle.1	13.4921	17.5918	15.4423	15.6973	13.6459	11.4995	12.0946	15.9257	13.6659	10.6434	13.5755	16.7232	12.9121	18.7125	17.4977	15.515	16.7177	15.6719	17.1672	13.482	14.773	14.7389	10.7843	15.135	16.7183	14.4342	12.7066		10.9119	15.1778	13.3553	10.2803	9.5532	11.6886	14.0177	16.8598	22.2477	16.8722	15.0169	21.0839	13.348	17.5707	14.0413	13.2069	9.90624	13.6657	18.719	18.2525	14.922
104035.muscle.2	13.1171	17.5699	14.5584	14.9871	13.8414	10.4329	12.4963	15.7186	13.227	9.63496	13.51	14.4737	12.5049	18.8142	18.4226	15.0595	16.0592	14.9467	16.0071	12.9672	14.3171	14.2021	10.0078	14.4963	17.0954	14.0415	11.5911		10.4257	14.1093	12.5514	9.51602	9.94921	11.3027	13.5636	15.6578	20.3201	17.272	16.0128	18.519	12.9928	16.072	13.5922	13.1809	9.32535	12.9389	18.6515	18.4102	13.6394
104035.muscle.1	12.0395	15.5964	13.8934	14.1185	12.5699	9.76821	10.6433	14.876	12.1302	8.8365	12.6277	13.7743	11.1738	18.2483	15.699	14.77	15.2878	13.9752	15.11	12.1339	13.1296	13.1914	9.04574	13.6464	15.7787	12.7389	10.4998		9.81812	13.1817	11.6055	8.73694	8.24078	10.2435	12.6185	14.6521	20.5321	16.1356	13.979	17.357	11.816	15.9923	12.7295	11.3298	8.2774	12.4124	17.786	16.8698	12.9215
104045.muscle.2	13.0347	16.7616	15.6403	15.5464	13.0905	11.1761	12.285	16.1364	13.6527	10.1554	14.4064	15.3895	13.0494	18.4518	17.2355	14.8167	15.8761	16.3074	16.779	13.1945	15.1187	14.0864	11.0512	15.158	16.5852	14.602	12.1909		10.6212	15.1786	13.187	10.2602	9.75701	11.5519	14.0561	16.3746		16.7224	16.3259	16.0665	13.6233	15.0428	13.8862	13.3658	9.67593	13.0114	18.3472	17.9391	14.1805
104045.muscle.1	12.7228	15.9638	15.1952	15.2066	12.6245	10.9957	11.4889	15.7576	13.4667	10.0343	14.1912	14.8501	12.4512	18.532	16.7307	14.7191	15.9664	15.9084	16.9585	12.8259	14.3752	13.8455	10.4866	14.994	15.6741	14.1286	11.6848		10.5774	14.5385	12.7067	9.83814	9.16262	11.0583	13.7218	15.847	22.6705	15.8286	15.5272	16.0031	13.0831	14.7598	14.045	12.9577	9.13893	12.9642	17.9788	16.6995	13.9913
104842.muscle.1	12.9685	16.5825	14.8094	15.7716	12.2292	10.9918	12.5529	15.9559	13.0177	10.2949	14.7183	14.9844	12.6965	17.7572	16.07	13.94	14.6411	15.2436	17.9284	12.8602	14.676	13.35	10.6342	14.1734	15.9345	13.4618	11.7527		10.9139	14.4717	13.2671	9.89964	9.64014	11.6919	13.9847	15.6869	21.3194	16.3999	15.0675	17.0699	13.2721	15.0978	13.9051	13.7294	9.8233	12.9776	19.1128	17.3333	13.6876
104842.muscle.2	12.6099	16.5232	14.5073	14.971	12.1045	10.8078	12.6994	15.7676	12.7666	10.0579	14.3216	14.9518	12.4583	17.6769	16.2511	13.7004	14.0572	14.7404	17.1455	12.599	14.3841	12.7774	10.4486	14.0292	15.9672	12.8249	11.535		10.5884	13.6664	12.8006	9.46878	9.71001	11.412	13.5837	15.4302	20.22	16.0446	14.7168	16.7449	13.3062	14.7567	13.5342	13.3126	9.29425	12.4027	18.8865	17.0524	13.5453
104937.muscle.2	12.9904	17.0157	14.5408	14.5238	12.8805	10.5454	11.9317	15.0228	13.2343	9.4369	13.3382	16.2207	11.8155	17.0833	17.9926	14.3197	14.6203	13.9109	15.1115	13.5385	13.2112	14.3624	10.0036	15.5709	15.896	13.0852	11.8438		10.6009	14.0164	13.0021	8.78288	8.69247	11.0909	12.9707	16.2524	21.0627	17.3966	13.8591	17.5653	12.3153	15.5545	13.1846	13.5666	8.77691	12.6775	18.2843	17.7527	14.2842
104937.muscle.1	13.5511	17.4259	14.6042	15.2717	13.173	11.0495	12.2681	15.1801	13.3516	9.79838	13.54	16.3859	12.4425	17.3376	17.7309	14.4678	14.5702	14.6361	16.1301	13.7675	14.0079	14.3766	10.4227	14.3235	17.1436	13.6573	11.6601		11.3991	13.8154	12.6985	9.56511	9.51336	11.9024	13.664	15.4282		16.8885	14.4548	17.3357	12.835	15.7605	13.384	12.3754	9.41924	12.9515	19.5719	18.3438	13.7557
#efficiency	107.503	95.9869	102.31	94.8516	103.591	99.4889	108.17	105.753	101.909	100.298	100.371	107.151	102.672	97.0507	94.0024	110.044	111.896	100.508	109.623	101.15	102.708	105.533	105.789	105.399	99.8807	100.205	88.5369	90.3447	104.231	93.7128	92.1875	101.613	98.1855	95.7799	101.523	113.511	119.884	91.4528	101.657	115.516	112.389	107.692	97.5864	76.1581	95.899	94.6525	94.8404	87.8959	105.201
[truncated: 41 more columns]

## Sheet: RawCq_miRNA
	ssc-let-7a	ssc-let-7e-5p	ssc-miR-1	ssc-miR-100	ssc-miR-101	ssc-miR-103	Ssc-miR-106a	ssc-miR-107	ssc-miR-10b	ssc-miR-122	ssc-miR-1249	ssc-miR-125a-5p	ssc-miR-125b	ssc-miR-1285	ssc-miR-1306-5p	ssc-miR-133a-3p	ssc-miR-133b	ssc-miR-140-3p	ssc-miR-143-3p	ssc-miR-148a-3p	ssc-miR-150	ssc-miR-152	ssc-miR-15a	ssc-miR-15b	ssc-miR-16	ssc-miR-17-5p	ssc-miR-181a	ssc-miR-181d-5p	ssc-miR-191	ssc-miR-192-5p	ssc-miR-193a-3p	ssc-miR-194b-5p	ssc-mir-196a-5p	ssc-mir-196b-5p	ssc-miR-195-5p	ssc-miR-199a-3p	ssc-miR-199a-5p	ssc-miR-199b-3p	ssc-miR-20a	ssc-miR-200b-3p	ssc-miR-204	ssc-miR-205	ssc-miR-206	ssc-miR-208b-3p	ssc-miR-21-5p	ssc-miR-215	ssc-miR-22-3p	ssc-miR-221-3p	ssc-miR-222
103854.muscle.1	11.3303	11.9565	12.077	13.5413	12.8645	15.3581	22.5386	18.3294	13.2604	21.0611	17.3791	15.4352	10.0143	10.2051	17.3294	7.28501	6.29777	18.8935	14.7538	14.4314	14.1155	17.7995	14.5865	17.1901	15.0077	15.163	16.1303	19.585	14.9773	16.4602	20.9765	24.8988	17.3768	15.2773	15.7594	15.3412	15.0684	16.6719	15.5169	25.2218	13.4456		8.64226	15.8381	13.5796	18.9769	12.5635	17.4096	20.8572
103854.muscle.2	11.0751	11.4833	11.6052	13.4293	12.7994	15.1526	21.203	18.0458	13.1931	21.3374	16.8174	15.0597	9.82183	9.53252	17.4425	7.42816	6.45386	19.3635	15.2213	14.5925	13.8126	18.2667	14.5423	17.4688	15.0363	15.0412	16.4805	20.0308	14.582	17.7249	20.3526	22.4177	17.311	15.5571	15.7104	15.1976	15.2693	16.8796	15.3295	24.3834	13.687		8.26264	15.9505	13.5993	19.4648	12.874	17.8581	21.4361
103906.muscle.1	10.9616	11.7338	11.6978	13.1885	12.8551	15.0393	21.7974	18.2528	12.8593	23.3683	17.2054	14.6028	9.48706	11.2133	17.4013	7.28693	6.38073	18.1216	14.4831	14.475	13.5199	17.7391	14.4986	16.7548	14.6254	14.8061	16.5229	20.1346	14.8922	19.3963	20.7378		17.1871	15.3103	15.5604	14.811	14.949	16.456	14.7949	24.7501	14.8652		8.08993	15.8225	13.2728	21.67	12.6955	17.2958	19.7027
103906.muscle.2	12.4374	13.5925	14.6281	13.8905	14.4723	16.0712	22.9191	18.586	13.6669	24.2855	17.6302	15.7498	10.1107	13.4366	18.3986	7.803	6.71507	19.2914	15.5273	14.633	13.9594	17.1131	15.5211	18.9485	19.1007	15.2612	18.0972	21.9226	15.5853	18.7428	23.8763		18.0825	15.9336	15.6896	15.242	14.7213	17.062	16.4806		14.9796	22.5059	9.4061	17.4056	13.781	23.4414	14.1932	18.2727	20.3158
103966.muscle.1	12.4963	13.4126	14.1448	14.4804	14.4401	16.3568	23.7129	19.717	13.9024		17.8381	16.3126	10.7607	12.468	18.1127	7.93465	6.8991	19.0219	15.2021	15.0378	14.8863	18.1019	15.1738	17.7785	16.6171	15.7916	17.2065	22.8808	15.6573	21.3279	23.7606		19.554	16.3639	16.364	16.1475	15.8662	17.8497	16.093	25.3835	14.2827	23.3532	9.29025	17.3306	14.44	22.0795	13.2268	18.6918	23.9931
103966.muscle.2	13.487	13.6534	14.0889	15.5493	15.0223	17.281		20.3978	15.263		15.0177	17.2338	11.9898	11.9124		9.63308	8.63953	15.8356	16.5625	16.8897	15.986	20.1668	16.448	19.5241	16.1996	16.8022	18.1239	22.0628	16.7686	21.5828	22.724	16.5425	19.5971	17.2816	17.369	17.2441	17.4045	18.875	17.311		15.615	24.1781	10.2223	18.8027	16.2403	24.4887	14.8394	20.5646	22.6747
102111.muscle.1	11.3058	11.7051	12.8109	13.4222	14.2236	15.6886	23.3046	18.1586	13.4904	21.8804	16.9123	15.0129	10.3477	9.71145	18.2024	8.15616	7.19064	19.4196	14.6756	15.9937	13.4841	18.5241	15.3399	17.1131	15.4611	15.9044	16.5967	20.7704	16.0849	17.9286	21.2376	23.1177	16.8974	15.7801	16.4759	15.1339	14.6891	16.7228	15.8907		17.1142	24.3771	9.316	16.9067	13.8987	19.1548	13.4186	17.099	19.8416
102111.muscle.2	10.8249	11.3327	11.8407	13.1523	13.7682	15.0955	23.2154	17.8257	13.0576	21.3801	16.877	14.629	9.85352	9.54454	17.6105	7.90951	7.05796	18.8777	14.3959	15.6462	13.1954	17.7066	14.7704	16.8535	14.691	15.5279	16.8592	20.1702	15.4233	16.7924	19.5105	19.2421	16.0334	15.5477	16.0797	14.8807	14.4047	16.4544	15.3966	25.2863	16.3469	23.4854	8.74912	16.2372	13.3405	17.3728	13.2392	18.186	20.0695
102346.muscle.1	11.7212	12.2205	12.7657	14.0424	14.2301	16.286	24.974	18.2727	14.1644	20.6505	18.1194	15.8314	10.7213	9.77449	18.4476	8.14086	7.25876	20.0031	15.3111	15.5703	14.5728	19.5563	15.053	17.5043	15.2744	16.182	17.1989	21.5336	16.0661	17.4036	23.5633		19.5573	16.0108	16.4948	15.6372	15.1103	17.2558	15.8316		15.4891		9.42759	16.212	14.202	19.5344	13.4138	18.1806	20.7836
102346.muscle.2	11.2814	11.7177	11.7532	13.7201	13.7869	15.8253	21.3555	18.2314	13.5277	20.0006	17.2682	15.4526	10.3232	9.60951	17.7074	7.75023	6.91921	19.3571	15.2969	15.1762	14.2259	18.297	14.512	16.9648	14.6144	15.869	17.2591	20.4805	15.5209	16.4677	21.1567	20.2533	17.2879	15.9463	16.0171	14.9548	14.9626	16.3719	15.5669		15.6012		8.82714	15.151	13.364	19.7016	12.9592	18.3347	20.2289
102354.muscle.1	12.0935	12.4769	12.9023	14.432	14.652	16.4124	24.0975	19.2854	13.9532		17.8077	16.0673	11.1625	10.0353	18.2511	8.19569	7.24605	20.3587	15.5314	15.9581	14.9953	18.5831	15.0728	18.2046	15.6938	16.4557	17.1338	20.5395	16.1054	19.7098	20.138		17.9962	16.1914	16.6949	15.4404	14.9679	16.8891	16.5877		16.9125		9.41351	17.3673	14.0688	22.043	13.367	18.6339	20.9629
102354.muscle.2	11.6953	12.3098	12.2336	14.292	14.2234	16.3138	21.6462	18.4698	13.6344	23.0716	17.7285	15.8439	10.8418	10.0717	17.7079	7.93927	7.15653	19.7323	15.8704	15.6993	14.8316	17.5539	15.0394	17.5429	14.9921	16.0307	17.5307	20.448	15.7818	19.4699			17.246	15.9117	16.4803	14.9752	14.9905	16.6547	16.3177		16.6446	24.975	9.16285	16.879	13.4982	19.7825	13.2451	18.6547	20.3287
102377.muscle.1	11.8818	12.3284	12.6059	14.1777	14.25	16.2419	22.6136	19.1085	13.772		16.7433	16.0749	10.9639	10.1244	18.0277	7.67553	6.64899	19.6379	15.7003	16.0326	14.3116	18.476	14.9366	17.7577	15.7889	16.2655	16.9876	20.6981	15.9438	20.3782	21.1519	25.2793	17.8575	16.1041	16.6135	15.6122	15.098	17.2005	16.7286		16.8643	24.6489	9.32966	16.6331	14.4631	21.9658	13.0554	19.5451	22.2245
102377.muscle.2	10.6587	11.255	11.1173	13.4525	13.2305	15.8002	20.7947	17.7288	12.9376		16.4156	15.0823	10.1761	9.70744	16.7641	7.18332	6.05137	19.0201	15.1892	15.4745	13.257	17.7919	13.9821	17.0403	14.164	15.5202	16.576	19.7448	15.2298	18.1191	20.416		16.813	15.2653	15.4543	14.6798	14.7447	16.7186	15.6932		16.0469		8.19976	15.6569	13.4786	20.9553	12.7615	18.476	21.4949
102426.muscle.1	11.69	12.0486	12.1391	14.1088	14.1845	15.8222	23.5326	18.3851	13.8612		17.3335	15.4517	10.8018	10.1475	18.5486	8.0891	6.94957	18.8526	15.3297	16.9374	13.9563	18.5345	15.1095	17.6076	15.4867	15.9836	17.1434	21.5997	15.714	18.8096	22.024	21.2749	17.8396	16.2022	16.4465	16.0783	16.3243	17.9153	16.0021		15.8969		9.38191	15.4522	13.9802	18.807	13.1291	18.5927	23.4254
102426.muscle.2	11.0737	11.5899	11.5558	13.7371	13.8604	16.0395	20.6122	17.9889	13.4879		17.389	15.2616	10.6851	9.89481	17.3585	7.84363	6.93262	18.8297	15.4817	16.5771	13.4393	18.9849	14.5871	16.8981	14.5285	15.6807	17.0573	20.9472	15.6442	18.4459	21.9201	21.5733	16.6442	15.6461	16.2079	15.8614	16.3936	17.5229	15.8666		16.0791		8.86056	15.4467	13.8396	19.467	13.0186	19.3538	20.6907
102498.muscle.1	12.142	12.7436	13.3557	14.3632	14.7279	16.478	25.7516	18.8713	13.9889		17.3046	15.9047	10.8419	10.4805	18.0288	8.30437	7.16576	20.2368	15.7201	16.5068	14.1004	18.5141	15.5496	17.9182	16.1001	16.1871	17.3955	22.1661	15.8264	22.9279	21.0529		17.2483	16.4672	17.3922	16.0252	15.3802	17.6087	16.3042		16.3007		9.67469	16.4494	14.4484	21.9341	13.6086	19.4109	21.1174
102498.muscle.2	11.8189	12.3977	12.3402	14.2672	14.6396	16.3546	23.9247	18.8006	14.0955	26.072	17.7461	15.8544	11.2083	10.4718	18.4927	8.50019	7.44558	19.375	16.0614	16.2669	14.2532	18.9602	15.6563	18.0293	15.2101	15.9421	18.3101	21.2294	16.2535	20.3152	21.7117		17.6894	16.504	17.2732	15.8624	15.2813	17.8415	16.0182		16.4041		9.36649	16.2118	14.5615		13.827	19.1284	24.1864
102518.muscle.1	11.3305	11.9295	12.1608	13.6663	13.9466	15.6553	22.3711	18.0344	13.1458	25.6816	17.2264	15.2336	10.4636	9.6292	17.3893	7.6422	6.53495	18.4483	14.992	15.1395	14.1862	18.301	14.4781	17.0054	15.2877	15.7699	17.0291	20.419	15.2622	17.4798	20.6498	21.3708	17.0375	15.5529	15.7933	15.2068	14.9064	16.8355	15.7533	25.3064	15.5589		8.72199	16.0457	13.657	20.0527	12.8317	17.825	19.7577
102518.muscle.2	10.8878	11.3838	11.4732	13.6343	13.8818	15.8949	22.1084	17.7876	12.8866		17.3344	15.3085	10.3558	9.50105	17.2288	7.5602	6.6438	18.7409	15.3201	15.3116	13.8277	17.7081	14.24	17.3214	14.5656	15.5735	17.2138	19.7617	15.1041	17.5316	22.2976	20.926	16.8314	15.3	15.8816	14.9428	15.0604	16.6311	15.5952	25.5047	15.4968	24.7451	8.42505	15.9824	13.4733	18.9914	12.8164	18.9807	19.8715
104035.muscle.1	10.9364	11.4816	11.8389	13.133	12.9226	14.816	21.6628	17.8927	12.7085		16.6172	14.6355	9.65745	10.57	16.9203	7.13542	6.05037	18.2071	14.9809	14.2488	13.6405	17.7256	13.8332	16.5364	14.5608	14.6692	16.4024	20.7653	14.4327	17.5802	22.0138		17.3727	14.8435	14.8936	15.1157	15.2087	16.93	15.0786	22.4573	14.3735	21.3728	7.82438	15.7662	13.3528	19.1783	12.2655	17.9326	20.5558
104035.muscle.2	10.5491	10.827	11.4059	12.8205	12.6686	14.781	20.1483	17.642	12.5004	23.4564	16.317	14.2774	9.40841	9.96255	16.6864	6.93699	5.9082	18.1606	14.8073	14.2983	13.2753	17.4447	13.7763	16.3416	14.283	14.5036	16.2851	20.1373	14.1202	16.8612	20.9247	21.7236	16.8334	14.6265	14.779	15.0587	15.4059	16.4539	14.6152	23.2855	14.4418		7.52379	16.0326	13.2351	18.3894	12.3468	18.3465	19.911
104045.muscle.2	12.2089	12.9243	13.8971	14.2111	14.7363	15.7438	22.4586	18.4245	13.6733	25.6295	18.1567	15.6691	10.7143	12.0535	18.188	8.09067	7.00241	19.591	15.1238	15.3468	14.3908	18.224	15.5404	17.1512	16.6074	15.784	18.1154	21.5979	15.323	21.4472	20.0665		18.5087	16.1273	15.9732	15.9796	15.4625	17.5664	16.2443		15.9461		9.30866	17.766	14.5323		13.6347	18.0716	18.994
104842.muscle.1	11.4008	12.0477	12.9463	13.5121	14.1218	15.2125	22.4357	18.4499	13.493		16.915	14.8915	10.0157	11.1112	17.8387	8.11042	6.56958	19.3057	14.7089	14.5379	14.1154	17.6777	14.7345	17.321	15.5795	15.2369	16.6889	19.8503	15.3458	20.928	25.397		17.7441	15.6427	15.7388	15.1342	14.7233	16.6031	15.7233		15.4646		8.18871	16.5304	12.9286	22.9857	12.9219	18.0156	19.9986
104937.muscle.1	10.8535	11.7997	12.5759	13.1348	13.0035	14.7187	20.4187	17.7466	12.4741	24.5699	17.3905	14.4663	9.40048	11.1077	16.6833	7.08366	5.85666	17.8891	14.6981	13.5679	13.2474	16.8003	13.6948	17.4816	16.0581	14.2353	16.4928	20.2788	14.0377	18.7421	20.8013		18.0947	14.5863	14.1892	14.1388	13.7291	16.1298	14.6684		13.0695	21.6931	7.68596	16.8961	13.0796	22.8538	12.7595	17.1013	18.7848
104937.muscle.2	11.1094	11.8014	13.1921	13.5868	16.0773	17.4148	21.3926	20.3001	13.191		18.0293	14.8071	10.1008	11.2867	16.8133	9.72295	9.00287	21.8029	18.5234	15.2865	13.6486	17.3909	15.4162	17.6531	15.7234	15.082	18.8846	21.6766	14.3817	18.4068			17.6109	15.163	15.5538	15.6044	17.181	17.2157	15.0655	24.3983	13.6973	22.136	8.0652	21.8404	12.9879	23.1239	16.458	21.0802
104035.abd_fat.1	10.6944	11.3388	24.142	11.9081	16.2412	13.1743	20.4592	16.3722	12.1439	23.4052	14.8094	12.5068	8.04748	10.6693	18.5826	19.4761	19.7117	17.4062	15.1558	11.7827	12.9082	15.1242	15.4372	16.9181	15.8027	14.128	17.4974	21.2851	14.8781	18.7584	19.507	23.2901	15.8602	16.4899	15.8009	12.9235	13.3055	14.2661	14.7698	25.4833	13.9689	22.3421	20.1452		12.1049	22.8664	16.456	15.8753	17.3029
104035.abd_fat.2	10.4622	11.0178	23.6465	11.7256	15.4374	13.0071	20.6891	16.2151	12.0417	24.8462	14.6745	12.4232	8.00388	10.0139	17.8038	19.2125	17.9001	17.2915	14.4907	11.7848	12.7036	15.5482	15.1559	16.405	14.5109	14.2349	16.7934	21.1242	14.7464	18.486	19.2426	23.6781	15.1185	15.9039	16.1864	12.8052	13.0491	14.3128	14.4868	24.5705	13.8233	21.4988	20.0633		12.0046	19.8287	15.5342	15.2495	17.0231
102111.abd_fat.1	10.6399	10.8814	22.1424	11.2638	17.8457	15.0664	22.0283	17.8895	12.5447	18.5993	15.3283	13.3768	7.9376	10.1194	18.0771	21.9497	21.5777	19.774	18.3534	13.3626	12.8232	15.7261	15.5723	15.2889	13.96	14.9519	18.3723	20.745	15.1194	12.745	19.9721	14.3492	14.2722	15.9641	16.3757	12.7708	15.4554	14.4819	14.6436	21.9556	14.4757	21.2584	18.855		10.2169	12.4942	17.8896	17.0174	18.91
102111.abd_fat.2	10.7912	10.9991	25.8908	11.3577	18.2744	14.7185	21.3202	17.9526	12.728	18.7494	15.2876	13.5504	8.21037	10.1252	18.7447	24.5003	21.1021	19.6536	17.964	13.6221	12.9901	16.5094	16.1199	15.272	14.0131	15.2562	17.9481	20.5963	15.4671	12.9773	21.7136	15.0172	13.9525	15.7458	16.1088	13.0683	15.6516	14.6886	14.8206	21.4013	14.3533	20.2182	19.1293		10.5314	13.0308	18.021	17.123	18.6368
102346.abd_fat.1	11.4901	11.8649		13.3108	16.4713	13.8308	22.5225	16.9337	13.6665		14.719	14.0802	10.0111	9.92363	18.9145	20.2871	20.5283	18.9526	15.4684	13.7711	14.2104	16.8973	16.9459	17.9982	16.9305	15.8653	18.7079	24.115	16.4649	19.8532	23.3652		16.6802	16.7218	16.8493	13.9554	14.0222	15.4423	16.1599		18.6277	24.3493			13.3937	19.7804	15.2644	16.8018	19.3771
102346.abd_fat.2	11.5897	11.9012		13.2645	16.4079	13.8336	23.7604	17.2343	13.6522		14.9275	14.2334	10.1504	9.37712	19.1003	21.2726	19.3894	19.2365	15.7247	13.9692	14.1617	17.3729	17.1214	17.7301	17.1709	16.1014	17.9075	22.7309	16.5383	20.996	20.0675		16.8345	17.104	17.7735	14.3318	14.1403	15.9498	16.6291		18.9641				13.5505	23.2598	15.4742	16.6406	18.2576
102354.abd_fat.1	13.3543	13.7622		13.9247	18.3785	15.1977	24.5159	18.7154	15.0126	20.3956	15.7963	14.6406	10.6545	12.6532	20.1542	22.0064	21.9981	20.4703	17.951	14.8093	14.3292	17.2285	17.7986	18.5445	19.1539	16.2204	21.1838	21.5519	16.858	15.7408		19.5757	17.9773	18.4126	17.7451	14.9424	15.803	17.0659	16.9197		20.9988	24.2885			12.6793	19.2226	18.5183	19.8875	19.4587
102354.abd_fat.2	12.3345	12.5835		13.3826	16.9639	14.6764	22.6665	17.8127	14.7377	20.2902	15.5067	14.325	10.314	10.5218	19.067	22.7411	20.1729	19.7907	17.2712	14.5855	14.4072	17.4774	17.8642	18.109	16.394	15.7523	19.3694	22.4788	16.3163	15.8624	24.6399	20.6875	17.0942	17.6241	17.8199	14.8209	15.5046	16.5867	16.2249		19.7538				12.6184	17.2432	17.7372	17.3154	18.2792
102426.abd_fat.1	12.8587	13.3579		14.1558	17.4226	14.6747	24.6879	17.8424	14.7655		16.1128	14.9388	10.7024	11.6726	20.1708	20.9405	20.5865	19.8094	16.4904	14.4943	15.5371	17.4542	17.926	18.8482	17.73	16.5877	20.1261	23.8196	16.949	25.228	22.1979		18.0034	17.44	17.375	14.8848	15.3371	16.3818	17.1142		18.7414		22.1301		14.0988	22.4527	17.2529	18.3843	19.0479
102426.abd_fat.2	13.7164	13.9584		14.9531	18.2792	15.8339	23.3822	19.0406	15.6698		16.9663	16.1419	11.9098	12.1452	21.4847	22.4674	20.8106	21.4539	17.4055	15.9293	16.7315	19.4086	19.2768	18.9842	18.228	17.9657	20.9399	23.1568	18.095	20.4711	22.5822		20.0694	18.5701	18.7549	15.9635	16.6574	17.9547	17.9922		20.0186		22.0252		15.0341		18.4304	19.1842	20.4996
102518.abd_fat.1	11.4026	12.0901	24.2889	12.6524	15.596	13.8978	22.9041	17.0645	12.9417		15.2325	14.0626	9.18476	11.7516	18.5622	18.7977	17.9067	18.2473	14.851	13.6041	13.488	15.6778	15.4267	16.7012	16.9023	15.5002	17.8647	21.6422	15.5581	17.5928	21.9775		16.1694	16.596	16.3515	12.2512	12.1217	14.2516	15.6117		16.9547	22.1159	20.7496		10.5829	21.8183	15.4	15.4573	17.3922
102518.abd_fat.2	11.0689	11.5192		12.8508	15.9556	14.0257	22.9447	16.9597	13.117		15.5754	14.3188	9.34265	10.6253	18.7656	19.092	19.4311	18.3735	15.3386	13.9919	13.8185	16.3337	16.0194	16.2827	15.0616	15.6716	18.3876	21.9472	15.991	19.3119	21.6498	22.3692	16.1782	17.2329	16.9458	12.8024	13.097	14.3861	15.4058		17.8174	23.238	23.8274		10.7669		16.0225	16.5926	18.7511
103854.abd_fat.1	10.2262	10.8216	22.129	11.5257	17.6951	14.2681	20.908	17.3564	11.6753		14.8294	12.7186	7.91534	10.0702	18.1781	18.5775	17.8339	18.2835	16.0039	12.397	12.6499	15.1827	15.6459	15.2892	13.7289	14.2457	17.4903	20.6721	14.5248	17.8244	21.0294	24.464	13.9609	15.7163	15.4991	12.3504	14.3191	14.1219	14.2191	21.9337	14.6616	21.0606	16.8906		11.1308	19.6064	16.7201	15.9475	18.7269
103854.abd_fat.2	10.4483	10.8352	20.5182	11.5095	16.8874	13.9325	20.7574	17.0218	11.5967	25.8795	14.6266	12.9064	8.00979	10.199	17.7797	18.6608	16.7981	18.1005	15.7959	12.4578	12.728	15.2964	15.486	15.3789	13.9325	14.2471	17.3388	21.2214	14.7659	18.0625	22.8068	24.4058	14.3721	15.5558	15.3253	12.3709	14.0065	13.9231	14.2838	24.7526	14.7136	20.7478	17.1178		11.2803	19.5333	16.0656	15.8339	18.606
103906.abd_fat.1	9.82062	10.09	23.8987	11.1775	16.2328	12.8305	22.5805	16.1248	11.6305		13.7884	11.8262	7.58419	9.61313	17.3016	19.9396	19.8383	17.6361	15.0277	11.9393	11.9868	15.0483	15.3069	15.0203	14.5228	13.8551	17.03	20.4947	13.9726	19.0388	19.6851	22.5218	14.8791	15.7013	15.5101	12.925	13.7833	14.7004	14.2271		15.0078	22.0926	20.7405		11.5193	19.5621	15.432	15.4106	17.2039
103906.abd_fat.2	10.0876	10.4428	21.8415	11.3718	16.3994	13.1841	21.3436	16.4188	11.8397		14.0817	12.1963	7.99917	9.80245	17.4867	20.1698	18.3729	17.6474	15.2769	12.3591	12.2082	15.4679	15.6329	15.2629	15.0468	14.235	17.6195	20.5924	14.4443	19.5215	22.467		15.2469	15.6737	15.9195	13.1829	13.7207	14.9137	14.6504		14.9544	24.3401	21.2529		12.0374	21.7585	15.5932	15.683	17.114
103966.abd_fat.1	10.9535	11.5641		12.5894	15.5366	13.8241	21.3186	17.0051	12.8259	15.8827	15.1634	13.2869	8.63806	9.71676	18.3579	20.0929	18.8974	17.9302	15.1232	12.7263	13.4478	16.7474	16.1222	15.7496	15.1125	14.729	17.5047	20.9096	15.2987	12.2338	20.1953	15.9672	16.461	17.8635	16.567	13.9269	13.3591	15.4619	15.2806	22.3547	16.713		24.1682		13.1871	14.0484	15.5715	15.0427	17.0649
103966.abd_fat.2	10.5469	11.1949		11.775	15.3555	12.8516	20.5274	16.0847	12.1285	14.8372	14.0796	12.4115	7.85499	9.73251	17.9195	18.7367	18.3429	16.5811	14.534	11.8282	12.6002	15.5571	15.2264	15.379	16.2958	13.9348	17.0602	20.9713	14.3565	11.4502	19.4638	15.0292	16.4088	16.5386	15.8756	12.9896	12.5624	14.7048	14.4815	20.6172	15.6026	21.1299			12.1954	13.9298	15.1042	14.2536	16.3249
104045.abd_fat.1	10.4802	11.1572		12.2886	17.1397	13.8701	22.1732	16.971	12.4731	23.4928	15.2031	13.1473	8.82046	10.4064	17.8928	20.1637	19.5458	18.9082	16.2947	13.1549	12.9274	15.706	15.8351	15.2457	13.9927	14.6067	17.9341	22.4408	14.818	17.4891	20.7593	19.5819	15.5768	16.8251	16.6925	13.5825	14.7115	15.034	14.5074		17.2675	21.5283	20.4523		11.9465	21.2843	16.4645	16.6614	18.2477
104045.abd_fat.2	10.3095	10.6548	23.0414	12.1683	16.0059	13.4126	22.2113	16.414	12.4401	22.9642	14.9211	12.8003	8.65346	9.70672	17.8834	19.7078	19.0618	17.9428	15.5714	12.8151	12.5475	15.7149	15.5416	14.7611	13.9525	14.1578	18.0666	21.2446	14.6653	18.2241	20.8177	21.7902	15.2318	16.8166	16.4739	13.3068	14.0687	15.0517	14.2725		17.1857	21.3786	22.2541		11.6101	20.8045	16.1285	16.7465	17.8255
104842.abd_fat.1	10.0046	10.5144	20.8038	11.8147	16.2924	14.4955	21.2356	16.9448	12.115	19.4698	14.4263	12.7444	8.21313	10.5133	17.4489	21.1505	20.7149	18.7937	15.7466	11.933	12.2917	14.9497	15.2726	16.4898	14.623	14.3757	17.6073	22.8994	14.6678	17.3465	20.6762	22.9347	15.1017	16.1719	16.0318	12.9147	14.3257	14.4927	14.224		18.1133		19.9688		11.1581	20.5086	16.2733	16.1053	19.0179
104842.abd_fat.2	10.4681	11.1391		11.9471	16.2192	13.9387	22.1083	16.9917	12.4088	19.7109	14.912	12.961	8.15843	10.9681	18.1072	19.1251	18.6529	17.9428	15.0832	12.1208	12.338	15.3131	15.6588	16.7783	15.0013	14.5235	17.5138	21.6397	14.7069	16.9663	20.5757		15.3099	16.9172	15.924	12.9197	13.5573	14.5295	14.5815		17.8061	22.8867	20.0427		11.4963	20.0788	15.8687	15.9975	18.2158
104937.abd_fat.1	10.2555	10.9031	23.7828	11.8291	22.7792	16.1689	22.3502	19.3152	12.394	25.4181	15.1299	12.8367	8.21767	10.8137	18.7269		20.4741	19.6354	18.1416	13.0457	11.9829	15.4737	16.3595	16.1438	15.1559	16.0285	18.2515	21.69	14.6056	19.7753	19.9067	24.6148	15.1125	16.2495	16.2162	13.3253	16.1083	14.9649	15.3483		16.6775	23.3735	23.2775		11.0171	21.4666	19.0517	17.389	18.4991
104937.abd_fat.2	10.5248	11.2732	22.6527	11.9711	20.1463	16.033	22.3801	18.3329	12.5023	23.6931	15.3312	12.9516	8.34936	10.955	18.1843	22.6334	22.7533	20.1362	18.1812	12.8682	12.123	15.3413	16.1357	15.8128	14.8287	15.3138	19.112	21.8561	14.7762	19.1305	21.6725		15.1198	16.35	16.6678	13.3221	16.1308	15.0051	14.9309	24.0886	16.7201		22.9573		11.2597	22.1132	18.71	17.5731	18.0155
104842.liver.1	12.6586	13.1295		13.9363	13.2778	15.1165	23.1807	17.1762	19.7842	13.1307	18.7394	16.0103	10.5906	11.1681	20.6836	22.5041	22.1822	19.3818	17.4473	12.1108	16.5899	17.5022	15.7784	17.0291	15.7177	15.2264	18.811	23.2416	16.6915	10.9463		15.7192	17.1846	23.7462		14.6501	14.3063	16.1399	15.3516	25.1168	16.4667	23.867			12.9967	12.8479	15.2869	15.5956	17.7023
104842.liver.2	12.5878	13.1932	24.2309	13.7066	13.7285	14.8671	23.1723	17.0551	20.3521	13.3305	18.4728	15.994	10.5955	11.3247		21.6169	20.2546	19.12	17.4298	12.0631	16.1943	17.0116	15.9821	17.0995	17.3827	15.3469	19.3743	23.3468	16.5893	11.0052	22.6423	17.2469	17.8739	25.3945		14.8503	14.126	16.4386	15.3737	24.6505	16.5067				13.1469	13.2632	15.4675	15.6204	18.0217
104937.liver.1	11.3766	12.0224		12.6359	13.0834	14.8527	20.4922	17.12	19.9784	12.4837	17.3857	15.0818	9.23279	10.6961	19.9627	21.89	20.5552	18.5623	16.2507	11.6925	15.2161	16.9338	15.5258	15.5144	14.7593	14.4631	17.9954	23.3718	15.5312	10.3082	20.381	14.9366	15.8724		24.8932	13.8802	14.2755	15.5149	14.3902	21.2118	15.2899				11.3264	12.4408	15.217	14.6619	16.4767
104937.liver.2	11.6972	12.2755		12.8124	13.0953	14.8399	21.3192	17.2959	19.5555	12.5745	17.2786	15.0482	9.45536	10.83	20.3005	23.6109	21.8814	18.5441	16.0504	11.6611	15.3429	16.4597	15.5656	16.3055	15.5636	14.6929	18.0909	21.8382	15.5392	10.2582	20.808	15.8685	16.823			13.8781	13.7812	15.7645	14.7969	21.4967	14.9562		23.245		11.5135	12.5543	15.4613	14.4095	16.1639
102111.liver.1	11.5098	12.3022		13.3389	12.5021	14.8096	22.1275	16.2133	20.0052	12.5236	18.0181	15.7435	10.2447	9.42221	20.4426	20.0034	20.6	18.3457	15.3477	11.9988	15.7476	16.7794	16.1075	17.143	15.8512	15.4341	17.9181	23.9291	15.6703	9.88513	21.0121	16.2477	17.4473		25.0417	14.0909	13.4979	15.4213	15.0833	23.6601	15.7847		22.8944		12.0472	12.1253	14.6907	14.8733	18.293
102111.liver.2	11.4888	12.0935		13.4866	12.6873	14.7645	23.3416	15.9794	18.7707	12.7131	18.451	15.7513	10.2799	8.9595	20.9218	20.1245	18.8239	18.9573	15.9005	12.1963	15.7132	17.1347	15.8054	16.7207	16.5763	15.665	18.354	23.965	15.784	10.2435	23.3988	15.976	18.2265		21.7159	14.2227	13.9422	15.7483	15.1624	22.9044	15.8912		24.3116		12.2652	12.1328	15.0019	14.9231	17.3042
102346.liver.1	12.5171	13.2044	25.8258	14.3221	13.4919	16.06	22.5587	17.2866	19.7896	14.2807	18.8365	16.7109	11.0783	10.2483	21.8608	21.8059	24.1161	18.8039	16.7389	12.5352	15.9484	17.7566	16.0898	17.2831	16.6659	16.1234	18.4205		16.7643	10.6003	21.1099	17.0689	18.0094			14.4108	13.857	16.073	15.8493	24.974	17.3401		23.1103		12.5302	12.8618	14.8302	14.966	17.214
102346.liver.2	11.8232	12.6328		13.7881	13.1025	15.1803	22.5203	16.6252	18.6585	13.6934	18.2418	16.1976	10.5153	9.47819	20.0901	21.0194	19.915	18.4237	16.4685	11.9328	15.5548	17.9125	15.7351	16.9194	16.8351	15.5085	17.6046	24.7752	16.2057	10.1539	23.4086	16.439	17.9828			14.0361	13.5487	15.9925	15.4361		16.7051		24.9633		12.2133	12.3994	14.4755	14.6218	16.9031
102354.liver.1	10.9599	11.5202	24.4363	13.3455	12.2935	14.3391	23.2293	15.7228	18.2482	13.945	18.2737	15.6471	10.2071	8.68464	20.8789	21.6664	19.6396	18.4705	15.8673	11.7251	14.4757	17.1101	15.6549	16.4277	15.4738	15.2881	17.923	21.2012	15.4396	10.4879	21.076	15.8611	16.8853	24.4294		13.7388	13.6623	15.2093	14.6359	22.63	16.728				11.6055	12.0323	14.6385	14.2239	15.0752
102377.liver.1	12.45	13.2309	22.478	13.8221	13.4449	15.5403	22.3552	17.3526	19.6271	13.1979	18.1794	16.159	10.4061	10.9518	20.295	21.4633	20.1247	20.0372	16.3986	12.6027	15.7122	17.2649	16.1986	16.7949	16.9814	15.5817	18.2642		16.7508	10.452	24.8721	17.4282	18.3053			14.4899	13.8541	15.9811	15.6471	23.8925	16.8486				12.8451	12.8849	15.0387	15.3083	17.996
102377.liver.2	12.2942	12.9929		13.5634	13.4349	15.6551	22.6686	17.2457	19.9235	13.3417	17.4961	16.5306	10.6491	10.3731	20.9044	21.971	19.827	19.7952	16.6815	12.6782	15.7353	17.5759	16.0221	17.0051	16.6178	15.7809	18.4504	23.4081	16.6164	10.4158	25.6347	16.909	17.7644	24.2501		14.446	13.8689	16.1827	15.5907	25.2635	16.8945				12.8354	12.6324	14.6476	15.3512	18.4734
102426.liver.1	11.9742	12.7198		13.9382	13.4621	15.6296		17.0531	19.9204	13.2443	18.5672	16.3278	11.1306	10.6405	20.4766	21.787	19.4762	19.5561	16.7022	13.2642	15.6953	17.9583	16.4382	16.7146	16.3626	16.3204	18.7938	24.8443	15.9712	10.3228		16.2161	18.5378			14.3719	14.1255	16.2891	15.7539	23.9542	16.6177				11.9094	12.7722	15.302	15.8222	18.6675
102426.liver.2	12.4321	12.9856		13.889	13.9069	15.4912	23.158	17.3636	20.3261	13.9406	18.7707	16.1552	10.7846	10.7591	21.1553	21.4613	24.9732	20.1897	16.8229	12.9619	15.8543	17.7949	16.5389	17.4968	17.3529	16.2411	19.4147	23.592	16.6725	11.0919		16.5997	18.7143			14.6211	14.2589	16.3106	15.9324	24.0993	16.7385	24.6173			12.495	13.1943	15.6614	15.1398	17.803
102498.liver.1	12.0783	12.8986		14.0929	13.3855	14.9831	23.4461	16.7188	22.2572	13.7363	18.3795	16.3206	10.6538	10.2123	20.9197	22.1239	19.8337	19.6362	16.5723	12.1304	16.2331	17.5563	16.1058	17.8704	16.4728	15.7619	18.1937	25.1621	16.1662	10.2195	25.3271	16.2693	18.2356			14.7242	13.9634	16.385	15.4308	24.4369	16.3556				12.3209	12.5281	15.078	14.1351	16.8218
102498.liver.2	12.2279	12.8097		14.3921	13.84	15.6522	23.7236	16.9376	25.6828	14.5632	19.1345	16.8953	11.6767	9.66644	21.6417	22.7991	20.8614	20.363	17.8125	13.0522	16.1379	18.0991	16.6748	17.1656	16.8884	16.6932	19.4477	23.0846	16.552	11.0682	21.7341	16.6897	18.5147		25.5244	15.392	14.9091	16.8534	15.6299		17.3595				12.8389	12.8921	15.33	15.2996	17.2274
102518.liver.1	12.5667	13.5008		14.1676	13.6756	15.51	21.6946	16.8448	18.5789	13.4819	17.9265	16.853	11.1614	11.0155	21.4657	23.8219	21.121	19.8859	17.5217	12.2725	16.2565	18.2013	16.0838	17.6604	17.9056	15.9439	18.3593	24.3754	16.4582	10.1615	20.7797	16.8351	19.4468			14.7175	13.9906	16.6167	16.1373	25.0105	16.3225		22.0935		12.9825	12.9599	14.8115	15.1545	17.5322
102518.liver.2	12.4387	13.253		14.0249	13.3717	15.28	22.7706	17.0897	19.1399	13.46	18.2463	16.6774	11.0232	10.7126	21.4178	21.8438	19.9185	20.4433	17.6062	12.6678	16.4033	18.2856	16.4721	17.6877	17.2093	16.1312	18.8236		16.5255	10.7959		16.5428	18.0886			15.2621	14.5334	16.9712	15.9303	24.7353	16.7035		24.4984	25.5749	13.0656	13.0501	15.3554	15.589	17.8799
103854.liver.1	12.6584	13.1144		14.3895	13.9156	15.8229	22.708	17.8683	19.9312	13.6897	18.6882	17.2111	11.2823	11.3266	21.0029	22.0532	23.9697	19.0462	17.5994	12.8938	16.632	18.4412	16.304	17.1843	16.2734	16.1629	18.4156	23.4572	17.3667	11.5443	22.7361	16.5645	17.8295			15.1437	14.809	16.5772	16.047	24.5326	16.7167				13.7371	13.1287	15.4466	16.3122	18.7094
103854.liver.2	12.1669	12.8181		13.9933	13.185	15.0793	21.2644	17.0794	19.8092	13.4228	19.7472	16.4841	10.5431	10.6506	22.6181	21.7592	19.6098	18.372	16.2078	12.4126	16.4751	17.9258	16.1199	16.7754	16.2203	15.4794	17.948	25.2246	16.5354	11.1774	21.869	16.5721	17.4055		23.8769	14.6052	14.3582	16.3054	15.134	23.0242	16.3336	23.4901			12.7893	13.0799	15.0516	15.5545	17.5287
103906.liver.1	11.696	12.1777		13.0674	12.4865	14.3163	21.9593	16.523	19.1373	12.5809	18.0269	15.5727	9.47183	9.92148	20.0895	22.9858	20.0034	18.458	16.0604	12.0128	15.3485	17.3596	15.8491	15.9403	14.7595	14.8564	18.0908	21.411	15.9785	10.8146	22.9411	15.2993	15.9022		24.5162	14.724	14.4966	16.148	14.472	24.0423	15.1025	22.989	22.924		11.9726	12.3837	14.9495	14.8484	16.3838
103966.liver.1	12.9793	13.3529		14.5223	13.6485	15.8227	23.1261	17.993	20.1386	14.2423	19.8668	17.2785	11.2675	11.3116	22.293		21.9684	20.2015	17.3249	12.7245	16.7514	18.1569	17.0474	17.4921	16.7505	16.2057	18.2019	22.0304	17.1272	11.5383	22.211	16.4278	18.1338			15.6767	15.0487	17.1246	16.098		17.151				14.4538	13.1828	15.6657	15.719	16.7759
103966.liver.2	12.3128	13.035	24.0427	13.965	13.4061	15.4978	22.4273	17.5684	21.3466	13.8623	18.9145	16.671	10.5811	10.8092	22.1582	21.3906	21.7327	19.2323	17.016	12.1729	16.5707	17.6663	16.3529	17.3781	16.3949	15.512	18.2352		16.7766	10.8397	19.885	16.1293	18.0027			15.0909	14.7161	16.8098	15.5619	23.9675	16.7796		23.1796		13.748	12.7074	14.9744	14.6949	16.1751
104035.liver.1	11.6994	11.9539	22.5291	13.2813	12.3166	14.1728	22.255	16.0819	20.353	12.6598	18.8402	15.6205	10.0469	9.97412	20.1426	22.6095	20.2685	17.9096	16.4785	11.6739	15.7096	16.8899	15.537	16.0188	15.1341	14.8748	17.9833	21.1324	15.5739	10.4235	22.096	15.5766	17.001		24.9024	14.7755	14.2256	16.1612	14.4236	23.413	16.0915		24.0477		12.0859	12.0634	14.4183	14.4586	15.8978
104035.liver.2	11.5663	12.1429		13.1222	12.4684	14.0315	22.6989	16.0605	20.7396	12.9789	17.9317	15.3925	10.0506	9.94643	20.8914	22.326	22.1262	17.879	16.6671	11.6187	15.5483	16.5036	15.6199	16.2583	16.3561	14.9345	17.8615	22.1278	15.5486	10.6864	22.5032	16.2681	17.7878		23.9366	14.6066	14.2802	16.4004	14.6047	24.4228	16.0061				12.3988	12.42	14.8693	14.3842	15.855
104045.liver.1	11.6313	12.0876		13.2893	12.5533	14.4501	21.5694	16.7831	20.0463	13.6728	18.4616	15.6252	9.6854	10.8419	20.0558	23.1049	19.6019	18.4315	15.9021	11.4159	15.7	17.1158	15.2942	16.1179	14.8403	14.7285	17.4014	20.9045	15.7481	10.4595	21.0689	15.9094	16.6837		24.6921	14.6648	14.2458	16.0407	14.6308	23.0132	16.3223				12.4134	12.2067	14.8018	14.0853	15.14
104045.liver.2	11.6017	12.0509		13.2893	12.5294	14.4097	22.6374	16.6297	22.3958	14.0781	18.2516	15.5266	9.89524	10.2561	20.3471	21.6135	20.9046	19.0275	16.2885	11.3592	15.1373	16.8697	15.4352	16.0716	15.3843	14.8449	17.5154	21.3884	16.0211	10.3661	21.6875	15.9605	16.6179			14.4632	13.9148	16.2355	14.5636	24.6777	16.357		24.9943		12.6891	12.4294	14.7268	13.737	15.0669
#efficiency	0.94531	0.955788	0.945407	1.01551	0.935802	0.811302	0.882393	0.777466	0.840615	0.7365	1.11654	1.08061	0.951771	1.06937	0.865285	1.01102	0.969769	0.778775	0.962052	0.93702	0.938162	0.758409	0.946172	0.727242	0.864304	1.03267	1.07159	0.909936	0.881331	0.970611	0.814375	0.896362	0.839115	0.760673	1.00907	0.956619	0.946932	0.869074	0.965433	0.901573	0.857796	1	0.906446	0.803731	0.951284	0.778633	0.984903	1.00348	1.01487
[truncated: 23 more columns]
