# Supplementary material for: Joint Profiling of miRNAs and mRNAs Reveals miRNA Mediated Gene Regulation in the Göttingen Minipig Obesity Model
Source: PLoS One. 2016 Nov 30;11(11):e0167285. doi: 10.1371/journal.pone.0167285 (PMC5130236; doi:10.1371/journal.pone.0167285)
Supplement: S2 Dataset — (XLSX) [file pone.0167285.s002.xlsx]

## Sheet: summary
Supplementary File S3: miRNA-target Interactions
FAT mRNA up vs miRNA down
miRNA	mRNA	TargetScan(human)	PITA(pig)	miRanda(pig)	RIsearch2(pig)	TarBase(human experimental support)	Other Experimental support (human)	human predictions	human PicTar predictions
ssc-miR-148a-3p	LEP NM_213840.1	NONE	2	1	4	-	-	PITA	-
ssc-miR-148a-3p	SCD NM_213781.1	NONE	5	1	11	POSITIVE,DIRECT,DOWN,HITS-CLIP,Mammary Gland | POSITIVE,DIRECT,DOWN,HITS-CLIP,Cervix	StarBase2.0	miRanda	-
ssc-miR-148a-3p	PNPLA3 NM_001146126.1	NONE	1	NONE	2	-	-	-	-
ssc-miR-148a-3p	TLR4 NM_001113039.2	NONE	1	NONE	1	-	-	PITA;miRanda	-
ssc-miR-148a-3p	MOCOS XM_003356414.3	1	2	NONE	NONE	-	-	PITA;miRanda;targetscan	-
ssc-miR-148a-3p	CXCL14 NM_001244128.1	NONE	1	NONE	2	-	-	-	-
ssc-miR-125a-5p	IL18 NM_213997.1	NONE	1	NONE	NONE	-	-	-	-
ssc-miR-125a-5p	LEP NM_213840.1	1	7	NONE	31	-	-	PITA;miRanda	-
ssc-miR-125a-5p	SCD NM_213781.1	1	9	1	25	POSITIVE,DIRECT,DOWN,HITS-CLIP,Cervix	-	PITA;miRanda;targetscan	-
ssc-miR-125a-5p	PNPLA3 NM_001146126.1	NONE	1	NONE	8	-	-	-	-
ssc-miR-125a-5p	TLR4 NM_001113039.2	NONE	2	NONE	2	-	-	PITA	-
ssc-miR-125a-5p	MOCOS XM_003356414.3	NONE	1	NONE	3	-	-	PITA;miRanda	-
ssc-miR-125a-5p	CXCL14 NM_001244128.1	NONE	1	NONE	14	-	-	-	-
ssc-mir-30a-3p	LEP NM_213840.1	NONE	7	1	38	-	-	PITA	-
ssc-mir-30a-3p	SCD NM_213781.1	NONE	9	NONE	41	-	-	PITA;miRanda	-
ssc-mir-30a-3p	PNPLA3 NM_001146126.1	NONE	5	2	16	-	-	-	-
ssc-mir-30a-3p	CXCL14 NM_001244128.1	NONE	2	1	13	-	-	-	-
ssc-mir-9-1	LEP NM_213840.1	1	9	1	28	-	-	PITA;miRanda;targetscan	-
ssc-mir-9-1	SCD NM_213781.1	1	11	1	32	-	-	PITA;miRanda;targetscan	-
ssc-mir-9-1	PNPLA3 NM_001146126.1	NONE	4	1	20	-	-	-	-
ssc-mir-9-1	CXCR4 NM_213773.1	1	NONE	NONE	NONE	NEGATIVE,DIRECT,NA,Luciferase Reporter Assay,Hela Contaminant | NEGATIVE,INDIRECT,NA,qPCR,Hela Contaminant | NEGATIVE,INDIRECT,NA,Western Blot,Hela Contaminant	miRTarBase;StarBase2.0	PITA;miRDB;miRanda;targetscan	Homo sapiens chemokine (C-X-C motif) receptor 4 (CXCR4), mRNA.
ssc-mir-9-1	CXCL14 NM_001244128.1	NONE	4	1	6	-	-	PITA	-
LIVER mRNA down vs miRNA up
miRNA	mRNA	TargetScan(human)	PITA(pig)	miRanda(pig)	RIsearch2(pig)	TarBase(human experimental support)	Other Experimental support (human)	human predictions	human PicTar predictions
ssc-miR-199a-5p	CCL2 NM_214214.1	NONE	1	NONE	1	NEGATIVE,INDIRECT,UP,Microarrays,Lung	-	-	-
ssc-miR-199a-5p	IL10_predicted_variant XM_013979620.1	NONE	1	NONE	NONE	-	-	-	-
ssc-miR-199a-5p	IL10 NM_214041.1	NONE	1	NONE	4	-	-	-	-
ssc-miR-199a-5p	SNAI2_predicted XM_005663090.2	NONE	1	NONE	1	-	-	-	-
ssc-miR-34a-5p	CCL2 NM_214214.1	NONE	NONE	NONE	3	-	StarBase2.0	-	-
ssc-miR-34a-5p	LCN2 NM_001244410.1	NONE	2	1	9	POSITIVE,INDIRECT,DOWN,Biotin-Microarrays,Intestine	-	-	-
ssc-miR-34a-5p	IL10 NM_214041.1	NONE	2	NONE	7	-	-	-	-
ssc-miR-34a-5p	SNAI2_predicted XM_005663090.2	NONE	4	NONE	5	-	-	-	-
ssc-miR-1285	LCN2 NM_001244410.1	NONE	2	1	5	-	-	-	-
ssc-miR-1285	TNF NM_214022.1	NONE	1	NONE	16	-	-	-	-
LIVER mRNA up vs miRNA down
miRNA	mRNA	TargetScan(human)	PITA(pig)	miRanda(pig)	RIsearch2(pig)	TarBase(human experimental support)	Other Experimental support (human)	human predictions	human PicTar predictions
ssc-miR-181d-5p	IL6_1 NM_214399.1	NONE	1	NONE	2	-	-	-	-
ssc-miR-181d-5p	ADIPOR2 NM_001007192.1	NONE	NONE	NONE	NONE	-	StarBase2.0	PITA	-
ssc-miR-181d-5p	ADIPOR2_predicted_variant XM_005664110.2	NONE	5	NONE	9	-	StarBase2.0	PITA	-
ssc-miR-181d-5p	FAS NM_213839.1	NONE	3	1	11	-	StarBase2.0	PITA;miRanda	-
ssc-miR-181d-5p	FAS_predicted_variant1 XM_013983515.1	NONE	3	1	11	-	StarBase2.0	PITA;miRanda	-
ssc-miR-181d-5p	FAS_predicted_variant3 XM_013983517.1	NONE	3	1	11	-	StarBase2.0	PITA;miRanda	-
ssc-miR-181d-5p	FAS_predicted_variant2 XM_013983516.1	NONE	3	1	11	-	StarBase2.0	PITA;miRanda	-
ssc-miR-181d-5p	FAS_predicted_variant5 XM_013983519.1	NONE	3	1	11	-	StarBase2.0	PITA;miRanda	-
ssc-miR-181d-5p	FAS_predicted_variant4 XM_013983518.1	NONE	3	1	11	-	StarBase2.0	PITA;miRanda	-
ssc-miR-181d-5p	FAS_predicted_variant6 XM_013983521.1	NONE	3	1	11	-	StarBase2.0	PITA;miRanda	-
ssc-miR-181d-5p	PPARA NM_001044526.1	1	NONE	NONE	NONE	POSITIVE,DIRECT,DOWN,PAR-CLIP,NA | POSITIVE,DIRECT,DOWN,PAR-CLIP,NA | POSITIVE,DIRECT,DOWN,PAR-CLIP,NA | POSITIVE,DIRECT,DOWN,PAR-CLIP,NA | POSITIVE,DIRECT,DOWN,PAR-CLIP,NA	-	-	-
ssc-miR-181d-5p	NFKB1 NM_001048232.1	NONE	2	NONE	3	-	-	-	-
ssc-miR-181d-5p	LEPR NM_001024587.1	NONE	1	NONE	1	-	-	-	-
ssc-miR-16	GLUT4_predicted XM_003481301.3	NONE	1	NONE	3	-	StarBase2.0	-	-
ssc-miR-16	GLUT4_SLC2A4 NM_001128433.1	NONE	1	NONE	3	-	StarBase2.0	-	-
ssc-miR-16	ADIPOR2_predicted_variant XM_005664110.2	NONE	4	NONE	4	-	-	PITA	-
ssc-miR-16	FAS NM_213839.1	NONE	3	2	8	-	-	-	-
ssc-miR-16	FAS_predicted_variant1 XM_013983515.1	NONE	3	2	8	-	-	-	-
ssc-miR-16	FAS_predicted_variant3 XM_013983517.1	NONE	3	2	8	-	-	-	-
ssc-miR-16	FAS_predicted_variant2 XM_013983516.1	NONE	3	2	8	-	-	-	-
ssc-miR-16	FAS_predicted_variant5 XM_013983519.1	NONE	3	2	8	-	-	-	-
ssc-miR-16	FAS_predicted_variant4 XM_013983518.1	NONE	3	2	8	-	-	-	-
ssc-miR-16	FAS_predicted_variant6 XM_013983521.1	NONE	3	2	8	-	-	-	-
ssc-miR-16	NFKB1 NM_001048232.1	NONE	2	1	5	-	-	-	-
ssc-miR-16	MYC NM_001005154.1	NONE	NONE	NONE	NONE	NEGATIVE,INDIRECT,NA,TRAP,Bone	-	-	-
ssc-miR-195-5p	GLUT4_predicted XM_003481301.3	NONE	1	NONE	3	-	-	PITA	-
ssc-miR-195-5p	GLUT4_SLC2A4 NM_001128433.1	NONE	1	NONE	3	-	-	PITA	-
ssc-miR-195-5p	ADIPOR2_predicted_variant XM_005664110.2	NONE	4	NONE	8	-	-	-	-
ssc-miR-195-5p	FAS NM_213839.1	NONE	3	1	7	-	-	-	-
ssc-miR-195-5p	FAS_predicted_variant1 XM_013983515.1	NONE	3	1	7	-	-	-	-
ssc-miR-195-5p	FAS_predicted_variant3 XM_013983517.1	NONE	3	1	7	-	-	-	-
ssc-miR-195-5p	FAS_predicted_variant2 XM_013983516.1	NONE	3	1	7	-	-	-	-
ssc-miR-195-5p	FAS_predicted_variant5 XM_013983519.1	NONE	3	1	7	-	-	-	-
ssc-miR-195-5p	FAS_predicted_variant4 XM_013983518.1	NONE	3	1	7	-	-	-	-
ssc-miR-195-5p	FAS_predicted_variant6 XM_013983521.1	NONE	3	1	7	-	-	-	-
ssc-miR-195-5p	NFKB1 NM_001048232.1	NONE	2	1	11	-	-	-	-
ssc-miR-195-5p	MYC NM_001005154.1	NONE	NONE	NONE	NONE	POSITIVE,INDIRECT,DOWN,qPCR,Liver | POSITIVE,INDIRECT,DOWN,Western Blot,Liver	-	-	-
MUSCLE mRNA down vs miRNA up
miRNA	mRNA	TargetScan(human)	PITA(pig)	miRanda(pig)	RIsearch2(pig)	TarBase(human experimental support)	Other Experimental support (human)	human predictions	human PicTar predictions
ssc-mir-1	CCL2 NM_214214.1	NONE	3	NONE	NONE	POSITIVE,INDIRECT,DOWN,Microarrays,NA	-	-	-
ssc-mir-1	RORA XM_001928154.6	NONE	24	2	8	-	-	-	-
ssc-mir-1	ELOVL4_predicted1 XM_005659418.2	NONE	2	NONE	NONE	-	-	-	-
ssc-mir-1	TNF NM_214022.1	NONE	3	1	1	-	-	-	-
ssc-mir-1	IL8_CXCL8 NM_213867.1	NONE	3	NONE	NONE	POSITIVE,INDIRECT,DOWN,Microarrays,NA	-	-	-
ssc-mir-1	IL8_predicted XM_003361958.3	NONE	3	NONE	NONE	POSITIVE,INDIRECT,DOWN,Microarrays,NA	-	-	-
ssc-mir-208b-3p	RORA XM_001928154.6	NONE	17	NONE	5	-	-	-	-
ssc-mir-208b-3p	ELOVL4_predicted1 XM_005659418.2	NONE	1	NONE	NONE	-	-	-	-
ssc-mir-208b-3p	TNF NM_214022.1	NONE	1	NONE	NONE	-	-	-	-
ssc-mir-208b-3p	IL8_CXCL8 NM_213867.1	NONE	3	NONE	NONE	-	-	-	-
ssc-mir-208b-3p	IL8_predicted XM_003361958.3	NONE	2	NONE	NONE	-	-	-	-
ssc-miR-195-5p	RORA XM_001928154.6	NONE	15	2	19	-	-	-	-
ssc-miR-195-5p	ELOVL4_predicted1 XM_005659418.2	NONE	1	1	1	-	-	PITA;miRanda;STarMirDB	-
ssc-miR-195-5p	IL8_CXCL8 NM_213867.1	NONE	3	NONE	3	POSITIVE,INDIRECT,DOWN,qPCR,Liver	-	PITA	-
ssc-miR-195-5p	IL8_predicted XM_003361958.3	NONE	3	NONE	4	POSITIVE,INDIRECT,DOWN,qPCR,Liver	-	PITA	-
ssc-miR-1285	RORA XM_001928154.6	NONE	10	1	42	-	-	-	-
ssc-miR-1285	TNF NM_214022.1	NONE	1	NONE	16	-	-	-	-
ssc-miR-1285	IL8_CXCL8 NM_213867.1	NONE	3	NONE	6	-	-	-	-
ssc-miR-1285	IL8_predicted XM_003361958.3	NONE	3	NONE	7	-	-	-	-
ssc-mir-215	RORA XM_001928154.6	NONE	8	NONE	3	-	-	-	-
ssc-mir-215	IL8_CXCL8 NM_213867.1	NONE	2	NONE	NONE	-	-	-	-
ssc-mir-215	IL8_predicted XM_003361958.3	NONE	2	NONE	NONE	-	-	-	-
ssc-miR-16	CCL2 NM_214214.1	NONE	NONE	NONE	NONE	POSITIVE,DIRECT,DOWN,HITS-CLIP,Umbilical Vein	-	-	-
ssc-miR-16	RORA XM_001928154.6	NONE	15	2	23	-	-	-	-
ssc-miR-16	ELOVL4_predicted1 XM_005659418.2	NONE	1	1	1	-	-	PITA;miRanda;STarMirDB	-
ssc-miR-16	IL8_CXCL8 NM_213867.1	NONE	3	NONE	4	-	-	PITA	-
ssc-miR-16	IL8_predicted XM_003361958.3	NONE	3	NONE	5	-	-	PITA	-
MUSCLE mRNA up vs miRNA down
miRNA	mRNA	TargetScan(human)	PITA(pig)	miRanda(pig)	RIsearch2(pig)	TarBase(human experimental support)	Other Experimental support (human)	human predictions	human PicTar predictions
ssc-mir-30a-3p	CEBPA XM_003127015.3	NONE	3	NONE	17	-	-	PITA	-
ssc-mir-30a-3p	ADIPOR2_predicted_variant XM_005664110.2	NONE	4	NONE	17	-	-	PITA	-
ssc-mir-30a-3p	LEP NM_213840.1	NONE	7	1	38	-	-	PITA	-
ssc-mir-30a-3p	UCP3_predicted_variant3 XM_013979124.1	NONE	6	1	23	-	-	-	-
ssc-mir-30a-3p	UCP3_predicted_variant2 XM_013979123.1	NONE	6	1	23	-	-	-	-
ssc-mir-30a-3p	UCP3_predicted_variant1 XM_013979122.1	NONE	6	1	23	-	-	-	-
ssc-mir-30a-3p	UCP3 NM_214049.1	NONE	2	NONE	11	-	-	PITA;miRanda	-
ssc-mir-9-1	CEBPA XM_003127015.3	NONE	5	1	23	-	-	-	-
ssc-mir-9-1	ADIPOR2 NM_001007192.1	NONE	NONE	NONE	NONE	-	StarBase2.0	PITA	-
ssc-mir-9-1	ADIPOR2_predicted_variant XM_005664110.2	NONE	4	NONE	26	-	StarBase2.0	PITA	-
ssc-mir-9-1	LEP NM_213840.1	1	9	1	28	-	-	PITA;miRanda;targetscan	-
ssc-mir-9-1	UCP3_predicted_variant3 XM_013979124.1	NONE	4	NONE	19	-	-	-	-
ssc-mir-9-1	UCP3_predicted_variant2 XM_013979123.1	NONE	4	NONE	19	-	-	-	-
ssc-mir-9-1	UCP3_predicted_variant1 XM_013979122.1	NONE	4	NONE	19	-	-	-	-
ssc-mir-9-1	UCP3 NM_214049.1	1	4	1	19	-	-	PITA;miRanda;targetscan	-
ssc-mir-204	AQP7_predicted_variant5 XM_013980184.1	NONE	1	NONE	NONE	-	-	-	-
ssc-mir-204	AQP7 NM_001113438.1	NONE	1	NONE	NONE	-	-	-	-
ssc-mir-204	AQP7_predicted_variant4 XM_013980183.1	NONE	1	NONE	NONE	-	-	-	-
ssc-mir-204	AQP7_predicted_variant3 XM_013980182.1	NONE	1	NONE	NONE	-	-	-	-
ssc-mir-204	AQP7_predicted_variant2 XM_013980181.1	NONE	1	NONE	NONE	-	-	-	-
ssc-mir-204	CEBPA XM_003127015.3	NONE	6	NONE	37	POSITIVE,DIRECT,DOWN,HITS-CLIP,Kidney	-	PITA	-
ssc-mir-204	ADIPOR2 NM_001007192.1	NONE	NONE	NONE	NONE	-	StarBase2.0	PITA;miRanda	-
ssc-mir-204	ADIPOR2_predicted_variant XM_005664110.2	NONE	7	NONE	36	-	StarBase2.0	PITA;miRanda	-
ssc-mir-204	LEP NM_213840.1	NONE	4	NONE	50	-	-	PITA;miRanda	-
ssc-mir-204	UCP3_predicted_variant3 XM_013979124.1	NONE	4	NONE	34	-	-	-	-
ssc-mir-204	UCP3_predicted_variant2 XM_013979123.1	NONE	4	NONE	34	-	-	-	-
ssc-mir-204	UCP3_predicted_variant1 XM_013979122.1	NONE	4	NONE	34	-	-	-	-
ssc-mir-204	UCP3 NM_214049.1	NONE	6	NONE	26	-	-	-	-
ssc-mir-196b-5p	IL18 NM_213997.1	NONE	2	NONE	NONE	-	-	PITA	-
ssc-mir-196b-5p	IL18_predicted_variant XM_005667326.2	NONE	1	NONE	NONE	-	-	PITA	-
ssc-mir-196b-5p	AQP7_predicted_variant5 XM_013980184.1	NONE	1	NONE	2	-	-	-	-
ssc-mir-196b-5p	AQP7_predicted_variant4 XM_013980183.1	NONE	1	NONE	2	-	-	-	-
ssc-mir-196b-5p	AQP7_predicted_variant3 XM_013980182.1	NONE	1	NONE	2	-	-	-	-
ssc-mir-196b-5p	AQP7_predicted_variant2 XM_013980181.1	NONE	1	NONE	2	-	-	-	-
ssc-mir-196b-5p	SMPDL3A_predicted1 XM_003480256.3	NONE	1	NONE	NONE	-	-	-	-
ssc-mir-196b-5p	ADIPOR2 NM_001007192.1	NONE	NONE	NONE	NONE	-	StarBase2.0	-	-
ssc-mir-196b-5p	ADIPOR2_predicted_variant XM_005664110.2	NONE	5	NONE	26	-	StarBase2.0	-	-
ssc-mir-196b-5p	UCP3 NM_214049.1	NONE	2	NONE	12	-	-	-	-
ssc-miR-148a-3p	CEBPA XM_003127015.3	NONE	5	1	4	-	-	-	-
ssc-miR-148a-3p	ADIPOR2_predicted_variant XM_005664110.2	NONE	2	NONE	7	-	-	-	-
ssc-miR-148a-3p	LEP NM_213840.1	NONE	2	1	4	-	-	PITA	-
ssc-miR-148a-3p	UCP3_predicted_variant3 XM_013979124.1	NONE	2	NONE	4	-	-	-	-
ssc-miR-148a-3p	UCP3_predicted_variant2 XM_013979123.1	NONE	2	NONE	4	-	-	-	-
ssc-miR-148a-3p	UCP3_predicted_variant1 XM_013979122.1	NONE	2	NONE	4	-	-	-	-
ssc-miR-148a-3p	UCP3 NM_214049.1	1	2	NONE	4	-	-	PITA;miRDB;miRanda;targetscan	Homo sapiens uncoupling protein 3 (mitochondrial, proton carrier) (UCP3), nuclear gene encoding mitochondrial protein, transcript variant long, mRNA.
ssc-miR-17-5p	CEBPA XM_003127015.3	NONE	1	NONE	3	-	-	PITA	-
ssc-miR-17-5p	SMPDL3A_predicted1 XM_003480256.3	NONE	2	NONE	NONE	-	-	-	-
ssc-miR-17-5p	SMPDL3A_predicted2 XM_013986818.1	NONE	1	NONE	1	-	-	-	-
ssc-miR-17-5p	ADIPOR2 NM_001007192.1	1	NONE	NONE	NONE	-	StarBase2.0	PITA;miRanda	-
ssc-miR-17-5p	ADIPOR2_predicted_variant XM_005664110.2	1	3	NONE	7	-	StarBase2.0	PITA;miRanda	-
ssc-miR-17-5p	LEP NM_213840.1	NONE	4	1	11	-	-	PITA;miRanda	-
ssc-miR-17-5p	UCP3_predicted_variant3 XM_013979124.1	NONE	1	NONE	5	-	-	-	-
ssc-miR-17-5p	UCP3_predicted_variant2 XM_013979123.1	NONE	1	NONE	5	-	-	-	-
ssc-miR-17-5p	UCP3_predicted_variant1 XM_013979122.1	NONE	1	NONE	5	-	-	-	-
ssc-miR-17-5p	UCP3 NM_214049.1	1	1	1	4	-	-	PITA;miRanda;STarMirDB;targetscan	-

## Sheet: gene_orthology
Supplementary File S3: Gene Orthology
	Ensembl Gene ID	Ensembl Transcript ID	RefSeq mRNA [e.g. NM_001195597]	Ensembl Gene ID	Ensembl Transcript ID	Human Ensembl Gene ID	Human Ensembl Protein or Transcript ID	Human associated gene name	Human homology type	Human orthology confidence [0 low, 1 high]
MYC	ENSSSCG00000005965	ENSSSCT00000006548	NM_001005154	ENSSSCG00000005965	ENSSSCT00000006548	ENSG00000136997	ENSP00000478887	MYC	ortholog_one2one	0
ADIPOR2	ENSSSCG00000000757	ENSSSCT00000000821	NM_001007192	ENSSSCG00000000757	ENSSSCT00000000821	ENSG00000006831	ENSP00000349616	ADIPOR2	ortholog_one2one	0
PPARA	ENSSSCG00000000006	ENSSSCT00000000007	NM_001044526	ENSSSCG00000000006	ENSSSCT00000000007	ENSG00000186951	ENSP00000385523	PPARA	ortholog_one2one	1
TLR4	ENSSSCG00000005503	ENSSSCT00000006051	NM_001113039	ENSSSCG00000005503	ENSSSCT00000006051	ENSG00000136869	ENSP00000363089	TLR4	ortholog_one2many	1
AQP7	ENSSSCG00000010992	ENSSSCT00000012033	NM_001113438	ENSSSCG00000010992	ENSSSCT00000012033	ENSG00000259916	ENSP00000456868	RP11-407P15.2	ortholog_one2many	1
AQP7	ENSSSCG00000010992	ENSSSCT00000012033	NM_001113438	ENSSSCG00000010992	ENSSSCT00000012033	ENSG00000277737	ENSP00000439534	FP325317.1	ortholog_one2many	1
AQP7	ENSSSCG00000010992	ENSSSCT00000012033	NM_001113438	ENSSSCG00000010992	ENSSSCT00000012033	ENSG00000165269	ENSP00000297988	AQP7	ortholog_one2many	1
GLUT4_SLC2A4	ENSSSCG00000023915	ENSSSCT00000026401	NM_001128433	ENSSSCG00000023915	ENSSSCT00000026401	ENSG00000181856	ENSP00000320935	SLC2A4	ortholog_one2many	1
SNAI2	ENSSSCG00000026570	ENSSSCT00000006869	NM_001128439	ENSSSCG00000026570	ENSSSCT00000006869	ENSG00000019549	ENSP00000380034	SNAI2	ortholog_one2many	0
CXCL14	ENSSSCG00000014310	ENSSSCT00000015634	NM_001244128	ENSSSCG00000014310	ENSSSCT00000015634	ENSG00000145824	ENSP00000337065	CXCL14	ortholog_one2one	0
LCN2	ENSSSCG00000005638	ENSSSCT00000006200	NM_001244410	ENSSSCG00000005638	ENSSSCT00000006200	ENSG00000148346		LCN2
IL6_2	ENSSSCG00000020970	ENSSSCT00000023544	NM_001252429	ENSSSCG00000020970	ENSSSCT00000023544	ENSG00000136244	ENSP00000385675	IL6	ortholog_one2many	0
AKT2	ENSSSCG00000002989	ENSSSCT00000036184	NM_001256779	ENSSSCG00000002989	ENSSSCT00000036184	ENSG00000105221	ENSP00000375892	AKT2	ortholog_one2one	0
CXCR4	ENSSSCG00000015688	ENSSSCT00000017088	NM_213773	ENSSSCG00000015688	ENSSSCT00000017088	ENSG00000121966	ENSP00000386884	CXCR4	ortholog_one2one	1
SCD	ENSSSCG00000010554	ENSSSCT00000011546	NM_213781	ENSSSCG00000010554	ENSSSCT00000011546	ENSG00000099194	ENSP00000359380	SCD	ortholog_one2one	1
FAS	ENSSSCG00000010448	ENSSSCT00000011433	NM_213839	ENSSSCG00000010448	ENSSSCT00000011433	ENSG00000026103	ENSP00000347979	FAS	ortholog_one2one	1
LEP	ENSSSCG00000016588	ENSSSCT00000018060	NM_213840	ENSSSCG00000016588	ENSSSCT00000018060	ENSG00000174697	ENSP00000312652	LEP	ortholog_one2one	1
CRP	ENSSSCG00000006403	ENSSSCT00000007016	NM_213844	ENSSSCG00000006403	ENSSSCT00000007016	ENSG00000132693		CRP
IL8_CXCL8	ENSSSCG00000008953	ENSSSCT00000009807	NM_213867	ENSSSCG00000008953	ENSSSCT00000009807	ENSG00000169429	ENSP00000306512	CXCL8	ortholog_one2many	0
IL18	ENSSSCG00000015037	ENSSSCT00000016403	NM_213997	ENSSSCG00000015037	ENSSSCT00000016403	ENSG00000150782	ENSP00000280357	IL18	ortholog_one2one	1
TNF	ENSSSCG00000001404	ENSSSCT00000001533	NM_214022	ENSSSCG00000001404	ENSSSCT00000001533	ENSG00000232810	ENSP00000398698	TNF	ortholog_one2one	0
IL10	ENSSSCG00000015652	ENSSSCT00000017049	NM_214041	ENSSSCG00000015652	ENSSSCT00000017049	ENSG00000136634	ENSP00000412237	IL10	ortholog_one2one	1
UCP3	ENSSSCG00000014834	ENSSSCT00000016186	NM_214049	ENSSSCG00000014834	ENSSSCT00000016186	ENSG00000175564	ENSP00000323740	UCP3	ortholog_one2one	1
CCL2	ENSSSCG00000017723	ENSSSCT00000019290	NM_214214	ENSSSCG00000017723	ENSSSCT00000019290	ENSG00000108691	ENSP00000225831	CCL2	ortholog_one2one	1
IL6_1	ENSSSCG00000027850	ENSSSCT00000025647	NM_214399	ENSSSCG00000027850	ENSSSCT00000025647	ENSG00000136244	ENSP00000385675	IL6	ortholog_one2many	0
MSTN	ENSSSCG00000016047	ENSSSCT00000017472	NM_214435	ENSSSCG00000016047	ENSSSCT00000017472	ENSG00000138379	ENSP00000260950	MSTN	ortholog_one2one	1
CEBPA	ENSSSCG00000002866	ENSSSCT00000003167	XM_003127015	ENSSSCG00000002866	ENSSSCT00000003167	ENSG00000245848	ENSP00000427514	CEBPA	ortholog_one2one	1
CRP_predicted	ENSSSCG00000021186	ENSSSCT00000029314	XM_003355107	ENSSSCG00000021186	ENSSSCT00000029314	ENSG00000132693	ENSP00000255030	CRP	ortholog_one2one	1
MOCOS	ENSSSCG00000003744	ENSSSCT00000004145	XM_003356414	ENSSSCG00000003744	ENSSSCT00000004145	ENSG00000075643	ENSP00000261326	MOCOS	ortholog_one2many	1
IL8_predicted	ENSSSCG00000008953	ENSSSCT00000009807	XM_003361958	ENSSSCG00000008953	ENSSSCT00000009807	ENSG00000169429	ENSP00000306512	CXCL8	ortholog_one2many	0
SMPDL3A_predicted1	ENSSSCG00000004233	ENSSSCT00000004678	XM_003480256	ENSSSCG00000004233	ENSSSCT00000004678	ENSG00000172594	ENSP00000357425	SMPDL3A	ortholog_one2many	1
GLUT4_predicted	ENSSSCG00000017933	ENSSSCT00000019516	XM_003481301	ENSSSCG00000017933	ENSSSCT00000019516	ENSG00000181856	ENSP00000320935	SLC2A4	ortholog_one2many	1
Bklotho	ENSSSCG00000026297	ENSSSCT00000028090	XM_003482367	ENSSSCG00000026297	ENSSSCT00000028090	ENSG00000134962	ENSP00000257408	KLB	ortholog_one2one	1
AKT2_predicted_variant1	ENSSSCG00000002989	ENSSSCT00000036184	XM_005655818	ENSSSCG00000002989	ENSSSCT00000036184	ENSG00000105221	ENSP00000375892	AKT2	ortholog_one2one	0
AKT2_predicted_variant2	ENSSSCG00000002989	ENSSSCT00000036184	XM_005655819	ENSSSCG00000002989	ENSSSCT00000036184	ENSG00000105221	ENSP00000375892	AKT2	ortholog_one2one	0
AKT2_predicted_variant3	ENSSSCG00000002989	ENSSSCT00000036184	XM_005655820	ENSSSCG00000002989	ENSSSCT00000036184	ENSG00000105221	ENSP00000375892	AKT2	ortholog_one2one	0
ELOVL4_predicted1	ENSSSCG00000028080	ENSSSCT00000028339	XM_005659418	ENSSSCG00000028080	ENSSSCT00000028339	ENSG00000118402	ENSP00000358831	ELOVL4	ortholog_one2many	1
SNAI2_predicted	ENSSSCG00000026570	ENSSSCT00000006869	XM_005663090	ENSSSCG00000026570	ENSSSCT00000006869	ENSG00000019549	ENSP00000380034	SNAI2	ortholog_one2many	0
ADIPOR2_predicted_variant	ENSSSCG00000000757	ENSSSCT00000000821	XM_005664110	ENSSSCG00000000757	ENSSSCT00000000821	ENSG00000006831	ENSP00000349616	ADIPOR2	ortholog_one2one	0
IL18_predicted_variant	ENSSSCG00000015037	ENSSSCT00000016403	XM_005667326	ENSSSCG00000015037	ENSSSCT00000016403	ENSG00000150782	ENSP00000280357	IL18	ortholog_one2one	1
JAG1	ENSSSCG00000007067	ENSSSCT00000007738	XM_005672699	ENSSSCG00000007067	ENSSSCT00000007738	ENSG00000101384	ENSP00000254958	JAG1	ortholog_one2one	0
FAS_predicted_variant1	ENSSSCG00000010448	ENSSSCT00000011433	XM_013983515	ENSSSCG00000010448	ENSSSCT00000011433	ENSG00000026103	ENSP00000347979	FAS	ortholog_one2one	1
FAS_predicted_variant2	ENSSSCG00000010448	ENSSSCT00000011433	XM_013983516	ENSSSCG00000010448	ENSSSCT00000011433	ENSG00000026103	ENSP00000347979	FAS	ortholog_one2one	1
FAS_predicted_variant3	ENSSSCG00000010448	ENSSSCT00000011433	XM_013983517	ENSSSCG00000010448	ENSSSCT00000011433	ENSG00000026103	ENSP00000347979	FAS	ortholog_one2one	1
FAS_predicted_variant4	ENSSSCG00000010448	ENSSSCT00000011433	XM_013983518	ENSSSCG00000010448	ENSSSCT00000011433	ENSG00000026103	ENSP00000347979	FAS	ortholog_one2one	1
FAS_predicted_variant5	ENSSSCG00000010448	ENSSSCT00000011433	XM_013983519	ENSSSCG00000010448	ENSSSCT00000011433	ENSG00000026103	ENSP00000347979	FAS	ortholog_one2one	1
FAS_predicted_variant6	ENSSSCG00000010448	ENSSSCT00000011433	XM_013983521	ENSSSCG00000010448	ENSSSCT00000011433	ENSG00000026103	ENSP00000347979	FAS	ortholog_one2one	1
AKT2_predicted_variant4	ENSSSCG00000002989	ENSSSCT00000036184	XM_013988560	ENSSSCG00000002989	ENSSSCT00000036184	ENSG00000105221	ENSP00000375892	AKT2	ortholog_one2one	0
AKT2_predicted_variant5	ENSSSCG00000002989	ENSSSCT00000036184	XM_013988561	ENSSSCG00000002989	ENSSSCT00000036184	ENSG00000105221	ENSP00000375892	AKT2	ortholog_one2one	0
AKT2_predicted_variant6	ENSSSCG00000002989	ENSSSCT00000036184	XM_013988563	ENSSSCG00000002989	ENSSSCT00000036184	ENSG00000105221	ENSP00000375892	AKT2	ortholog_one2one	0

## Sheet: mirna orthology
Supplementary File S3: miRNA Orthology
Porcine miRNA	Human miRNA
ssc-miR-148a-3p	hsa-miR-148a-3p
ssc-miR-125a-5p	hsa-miR-125a-5p
ssc-mir-30a-3p	hsa-miR-30a-3p
ssc-mir-9-1	hsa-miR-9-5p
ssc-miR-34a-5p	hsa-miR-34a-5p
ssc-miR-1285	hsa-miR-1285-3p
ssc-miR-199a-5p	hsa-miR-199a-5p
ssc-miR-16	hsa-miR-16-5p
ssc-miR-92a-2	hsa-miR-92a-3p
ssc-miR-195-5p	hsa-miR-195-5p
ssc-miR-181d-5p	hsa-miR-181d-5p
ssc-mir-215	hsa-miR-215-5p
ssc-mir-208b-3p	hsa-miR-208b-3p
ssc-mir-1	hsa-miR-1-3p
ssc-miR-17-5p	hsa-miR-17-5p
ssc-mir-196b-5p	hsa-miR-196b-5p
ssc-mir-204	hsa-miR-204-5p
ssc-mir-124a	hsa-miR-124-3p
