# Supplementary material for: Joint Profiling of miRNAs and mRNAs Reveals miRNA Mediated Gene Regulation in the Göttingen Minipig Obesity Model
Source: PLoS One. 2016 Nov 30;11(11):e0167285. doi: 10.1371/journal.pone.0167285 (PMC5130236; doi:10.1371/journal.pone.0167285)
Supplement: S1 Table — (XLSX) [file pone.0167285.s003.xlsx]

## Sheet: miRNA
Supplementary File S1: miRNA Primers
name	mirbase ACC	mature	Fw Primer	Rv primer
ssc-let-7a	MIMAT0013865	UGAGGUAGUAGGUUGUAUAGUU	GCAGTGAGGTAGTAGGTTGT	GGTCCAGTTTTTTTTTTTTTTTAACTATAC
ssc-let-7e-5p	MIMAT0013866	UGAGGUAGGAGGUUGUAUAGUU	CAGTGAGGTAGGAGGTTGT	GGTCCAGTTTTTTTTTTTTTTTAACTATAC
ssc-miR-1	MIMAT0010187	UGGAAUGUAAAGAAGUAUGUA	CGCAGTGGAATGTAAAGAAGT	GGTCCAGTTTTTTTTTTTTTTTACATAC
ssc-miR-100	MIMAT0013911	AACCCGUAGAUCCGAACUUGUG	GAACCCGTAGATCCGAAC	GGTCCAGTTTTTTTTTTTTTTTCAC
ssc-miR-101	MIMAT0010185	UACAGUACUGUGAUAACUGAA	CGCAGTACAGTACTGTGATAAC	AGGTCCAGTTTTTTTTTTTTTTTCAG
ssc-miR-103	MIMAT0002154	AGCAGCAUUGUACAGGGCUAUGA	AGAGCAGCATTGTACAGG	GGTCCAGTTTTTTTTTTTTTTTCATAG
Ssc-miR-106a	MIMAT0002118	AAAAGUGCUUACAGUGCAGGUAGC	GAAAAGTGCTTACAGTGCAG	TCCAGTTTTTTTTTTTTTTTGCTAC
ssc-miR-107	MIMAT0002155	AGCAGCAUUGUACAGGGCUAUCA	GCAGAGCAGCATTGTACAG	GGTCCAGTTTTTTTTTTTTTTTGATAG
ssc-miR-10b	MIMAT0013885	UACCCUGUAGAACCGAAUUUGU	CAGTACCCTGTAGAACCGA	GGTCCAGTTTTTTTTTTTTTTTACAAATTC
ssc-miR-122	MIMAT0002119	UGGAGUGUGACAAUGGUGUUUGU	ACAGTGGAGTGTGACAATG	TCCAGTTTTTTTTTTTTTTTCAAACAC
ssc-miR-1249	MIMAT0025385	ACGCCCUUCCCCCCCUUCUUCA	GCCCTTCCCCCCCTT	GGTCCAGTTTTTTTTTTTTTTTGAAGA
ssc-miR-125a-5p	MIMAT0013897	UCCCUGAGACCCUUUAACCUGUG	CCCTGAGACCCTTTAACCT	GTCCAGTTTTTTTTTTTTTTTCACAG
ssc-miR-125b	MIMAT0002120	UCCCUGAGACCCUAACUUGUGA	CAGTCCCTGAGACCCTAAC	GTCCAGTTTTTTTTTTTTTTTCACAAG
ssc-miR-1285	MIMAT0013954	CUGGGCAACAUAGCGAGACCCCGU	GGGCAACATAGCGAGAC	GGTCCAGTTTTTTTTTTTTTTTACG
ssc-miR-1306-5p	MIMAT0013937	CCACCUCCCCUGCAAACGUCCA	CCTCCCCTGCAAACG	CCAGTTTTTTTTTTTTTTTGGACG
ssc-miR-133a-3p	MIMAT0010186	UUGGUCCCCUUCAACCAGCUG	TGGTCCCCTTCAACCAG	GGTCCAGTTTTTTTTTTTTTTTCAG
ssc-miR-133b	MIMAT0013869	UUUGGUCCCCUUCAACCAGCUAU	TGGTCCCCTTCAACCAG	GTCCAGTTTTTTTTTTTTTTTATAGCTG
ssc-miR-140-3p	MIMAT0006786	UACCACAGGGUAGAACCACGGAC	GTACCACAGGGTAGAACC	CCAGTTTTTTTTTTTTTTTCCGT
ssc-miR-143-3p	MIMAT0013879	UGAGAUGAAGCACUGUAGCUC	CAGTGAGATGAAGCACTGT	TCCAGTTTTTTTTTTTTTTTGAGC
ssc-miR-148a-3p	MIMAT0002124	UCAGUGCACUACAGAACUUUGU	CAGTCAGTGCACTACAGAAC	GGTCCAGTTTTTTTTTTTTTTTACAAAG
ssc-miR-150	MIMAT0025365	UCUCCCAACCCUUGUACCAGUG	GTCTCCCAACCCTTGTAC	GTCCAGTTTTTTTTTTTTTTTCACTG
ssc-miR-152	MIMAT0013887	UCAGUGCAUGACAGAACUUGG	GTCAGTGCATGACAGAAC	TCCAGTTTTTTTTTTTTTTTCCAAG
ssc-miR-15a	MIMAT0007753	UAGCAGCACAUAAUGGUUUGU	CAGTAGCAGCACATAATGGT	TCCAGTTTTTTTTTTTTTTTACAAACC
ssc-miR-15b	MIMAT0002125	UAGCAGCACAUCAUGGUUUACA	GCAGTAGCAGCACATCA	GGTCCAGTTTTTTTTTTTTTTTGTAA
ssc-miR-16	MIMAT0007754	UAGCAGCACGUAAAUAUUGGCG	GCTGTAGCAGCACGTA	CAGTTTTTTTTTTTTTTTCGCCAAT
ssc-miR-17-5p	MIMAT0007755	CAAAGUGCUUACAGUGCAGGUAG	CAAAGTGCTTACAGTGCAG	GGTCCAGTTTTTTTTTTTTTTTCTAC
ssc-miR-181a	MIMAT0010191	AACAUUCAACGCUGUCGGUGAGUU	CATTCAACGCTGTCGGT	GTCCAGTTTTTTTTTTTTTTTAACTCA
ssc-miR-181d-5p	MIMAT0013888	AACAUUCAUUGUUGUCGGUGGGUU	AGAACATTCATTGTTGTCGGT	TCCAGTTTTTTTTTTTTTTTAACCCA
ssc-miR-191	MIMAT0013876	CAACGGAAUCCCAAAAGCAGCUG	AACGGAATCCCAAAAGCA	TCCAGTTTTTTTTTTTTTTTCAGC
ssc-miR-192-5p	MIMAT0013910	CUGACCUAUGAAUUGACAGCC	CAGCTGACCTATGAATTGACA	CCAGTTTTTTTTTTTTTTTGGCTGT
ssc-miR-193a-3p	MIMAT0013895	AACTGGCCTACAAAGTCCCAGT	CAGAACTGGCCTACAAAGTC	CCAGTTTTTTTTTTTTTTTACTGGGA
ssc-miR-194b-5p	MIMAT0020365	UGUAACAGCGACUCCAUGUGGA	AGTGTAACAGCGACTCCA	GTCCAGTTTTTTTTTTTTTTTCCAC
ssc-mir-196a-5p	MIMAT0002163	UAGGUAGUUUCAUGUUGUUGGG	GCAGTAGGTAGTTTCATGTTGT	GTCCAGTTTTTTTTTTTTTTTCCCA
ssc-mir-196b-5p	MIMAT0013923	UAGGUAGUUUCCUGUUGUUGGG	GCAGTAGGTAGTTTCCTGTTGT	GTCCAGTTTTTTTTTTTTTTTCCCA
ssc-miR-195-5p	MIMAT0013928	UAGCAGCACAGAAAUAUUGGC	CGCAGTAGCAGCACAGA	TCCAGTTTTTTTTTTTTTTTGCCA
ssc-miR-199a-3p	MIMAT0013875	ACAGUAGUCUGCACAUUGGUUA	CAGACAGTAGTCTGCACATTG	GTCCAGTTTTTTTTTTTTTTTAACCAA
ssc-miR-199a-5p	MIMAT0013874	CCCAGUGUUCAGACUACCUGUUC	CCCAGTGTTCAGACTACCTG	GTCCAGTTTTTTTTTTTTTTTGAACAG
ssc-miR-199b-3p	MIMAT0007760	UACAGUAGUCUGCACAUUGGUU	GCAGTACAGTAGTCTGCAC	TCCAGTTTTTTTTTTTTTTTAACCAATG
ssc-miR-20a	MIMAT0002129	UAAAGUGCUUAUAGUGCAGGUA	ACAGTAAAGTGCTTATAGTGCA	GTCCAGTTTTTTTTTTTTTTTCTACCT
ssc-miR-200b-3p	MIMAT0000318	UAAUACUGCCUGGUAAUGAUGA	ACAGTAATACTGCCTGGTAATG	GGTCCAGTTTTTTTTTTTTTTTCATC
ssc-miR-204	MIMAT0002164	UUCCCUUUGUCAUCCUAUGCCU	CAGTTCCCTTTGTCATCCTATG	GTCCAGTTTTTTTTTTTTTTTAGGCA
ssc-miR-205	MIMAT0002146	UCCUUCAUUCCACCGGAGUCUG	CCTTCATTCCACCGGAGT	GTCCAGTTTTTTTTTTTTTTTCAGACT
ssc-miR-206	MIMAT0013864	UGGAAUGUAAGGAAGUGUGUGA	GCAGTGGAATGTAAGGAAGTGT	GGTCCAGTTTTTTTTTTTTTTTCACA
ssc-miR-208b-3p	MIMAT0013912	AUAAGACGAACAAAAGGUUUGU	GCAGATAAGACGAACAAAAGGT	TCCAGTTTTTTTTTTTTTTTACAAACC
ssc-miR-21-5p	MIMAT0002165	UAGCUUAUCAGACUGAUGUUGA	GCAGTAGCTTATCAGACTGATG	GGTCCAGTTTTTTTTTTTTTTTCAAC
ssc-miR-215	MIMAT0010192	AUGACCUAUGAAUUGACAGAC	CGCAGATGACCTATGAATTGAC	GGTCCAGTTTTTTTTTTTTTTTGTCT
ssc-miR-22-3p	MIMAT0015710	AAGCUGCCAGUUGAAGAACUGU	CAGAAGCTGCCAGTTGA	GTCCAGTTTTTTTTTTTTTTTACAGT
ssc-miR-221-3p	MIMAT0007762	AGCUACAUUGUCUGCUGGGUUU	CAGAGCTACATTGTCTGCTG	TCCAGTTTTTTTTTTTTTTTAAACCCA
ssc-miR-222	MIMAT0013942	AGCUACAUCUGGCUACUGGGUCUC	CTACATCTGGCTACTGGGT	GTCCAGTTTTTTTTTTTTTTTGAGAC
ssc-miR-23a	MIMAT0002133	AUCACAUUGCCAGGGAUUUCCA	CATCACATTGCCAGGGAT	GGTCCAGTTTTTTTTTTTTTTTGGAA
ssc-miR-24-3p	MIMAT0002134	UGGCUCAGUUCAGCAGGAACAG	GGCTCAGTTCAGCAGGA	GGTCCAGTTTTTTTTTTTTTTTCTG
ssc-miR-26a	MIMAT0002135	UUCAAGUAAUCCAGGAUAGGCU	GCAGTTCAAGTAATCCAGGATAG	GTCCAGTTTTTTTTTTTTTTTAGCCT
ssc-miR-27b-3p	MIMAT0013890	UUCACAGUGGCUAAGUUCUGC	CAGTTCACAGTGGCTAAGTTC	TCCAGTTTTTTTTTTTTTTTGCAGA
ssc-miR-29a	MIMAT0013870	CUAGCACCAUCUGAAAUCGGUUA	GCTAGCACCATCTGAAATCG	TCCAGTTTTTTTTTTTTTTTAACCGA
ssc-miR-29b	MIMAT0002137	UAGCACCAUUUGAAAUCAGUGUU	CAGTAGCACCATTTGAAATCAGT	GGTCCAGTTTTTTTTTTTTTTTAACACT
ssc-miR-29c-3p	MIMAT0002166	UAGCACCAUUUGAAAUCGGUUA	CAGTAGCACCATTTGAAATCG	TCCAGTTTTTTTTTTTTTTTAACCGA
ssc-miR-30a-3p	MIMAT0015300	CUUUCAGUCGGAUGUUUGCAGC	GCTTTCAGTCGGATGTTTG	TCCAGTTTTTTTTTTTTTTTGCTG
ssc-miR-30c-5p	MIMAT0002167	UGUAAACAUCCUACACUCUCAGC	CAGTGTAAACATCCTACACTCTC	TCCAGTTTTTTTTTTTTTTTGCTGA
ssc-miR-30e-5p	MIMAT0013872	UGUAAACAUCCUUGACUGGAAGCU	GCAGTGTAAACATCCTTGACT	GTCCAGTTTTTTTTTTTTTTTAGCTTC
ssc-miR-31	MIMAT0025360	AGGCAAGAUGCUGGCAUAGCUG	GGCAAGATGCTGGCATAG	GGTCCAGTTTTTTTTTTTTTTTCAG
ssc-miR-335	MIMAT0013955	UCAAGAGCAAUAACGAAAAAUG	GCAGTCAAGAGCAATAACGA	GTCCAGTTTTTTTTTTTTTTTCATTTTTC
ssc-miR-34a-5p	MIMAT0007757	UGGCAGUGUCUUAGCUGGUUGU	GGCAGTGTCTTAGCTGGT	GGTCCAGTTTTTTTTTTTTTTTACAAC
hsa-miR-375	MIMAT0000728	UUUGUUCGUUCGGCUCGCGUGA	AGTTTGTTCGTTCGGCTC	GGTCCAGTTTTTTTTTTTTTTTCAC
ssc-miR-378	MIMAT0013868	ACUGGACUUGGAGUCAGAAGGC	AGACTGGACTTGGAGTCAG	CAGTTTTTTTTTTTTTTTGCCTTCTG
ssc-miR-429	MIMAT0020591	UAAUACUGUCUGGUAAUGCCGU	GCAGTAATACTGTCTGGTAATGC	GGTCCAGTTTTTTTTTTTTTTTACG
ssc-miR-499-5p	MIMAT0013877	UUAAGACUUGCAGUGAUGUUU	GCAGTTAAGACTTGCAGTGA	GGTCCAGTTTTTTTTTTTTTTTAAACATC
ssc-miR-664-5p	MIMAT0013906	CAGGCUAGGAGAAGUGAUUGGAU	GCAGGCTAGGAGAAGTG	TCCAGTTTTTTTTTTTTTTTATCCAATC
ssc-miR-7134-3p	MIMAT0028144	AUGCGGAACCUGCGGAUACGG	GCGGAACCTGCGAT	CGAGTTTTTTTTTTTTTTTCCGT
hsa-miR-802-5p	MIMAT0004185	CAGUAACAAAGAUUCAUCCUUGU	GCAGCAGTAACAAAGATTCATC	TCCAGTTTTTTTTTTTTTTTCAAGGA
ssc-miR-9-1	MIMAT0002168	UCUUUGGUUAUCUAGCUGUAUGA	GCAGTCTTTGGTTATCTAGCTGT	GGTCCAGTTTTTTTTTTTTTTTCATAC
ssc-miR-99a	MIMAT0013896	AACCCGUAGAUCCGAUCUUGUG	CAGAACCCGTAGATCCGA	GGTCCAGTTTTTTTTTTTTTTTCAC
ssc-miR-99b	MIMAT0006018	CACCCGUAGAACCGACCUUGCG	CCCGTAGAACCGACCT	TCCAGTTTTTTTTTTTTTTTCGCA

## Sheet: mRNA
Supplementary File S1: mRNA Primers
Gene name	Long name	Forward primer	Reverse Primer	Amplicon size	Source
ABCA1	ATP binding casette	AGCCCTGGATGTACAACGAA	TGGGTTCCCTTCCATACACC	131	In House
ABCG1	ATP Binding Cassette Subfamily G Member 1	TCAGGAGGGAGGACAACAAC	ACCCTTTCTTCCTCCACCAG	132	In House
ACACA	Acetyl-CoA carboxylase, alpha	GGCCATCAAGGACTTCAACC	ACGATGTAAGCGCCGAACTT	120	Madeira 2013
ADAM17	ADAM metallopeptidase domain 17	CCCGGCATCATGTACCTGAA	CTCCTGGCACTTCTTCTGGG	138	In House
ADIPOQ	adiponectin, C1Q and collagen domain containing	CGAGAAGGGTGAGAAAGGAG	TAGGCGCTTTCTCCAGGTTC	123	In House
ADIPOR1	adiponectin receptor 1	ATTCCTGAGCGCTTCTTCCC	CGTAGCGGAACTCCTGAAGG	130	In House
ADIPOR2	adiponectin receptor 2	ATGGCCAGCCTCTACATCAC	GCCATGGAAGTGAACGAAAG	147	In House
ADM	adrenomedullin	CCGAAAGAAATGGAATAAGTGG	GAGAGGAGCCCTTCACATCC	143	In House
ADRBK2	adrenergic, beta, receptor kinase 2	CTCCTGGAAAGCTTGCTCCA	AGCAGCATTGACTTCTCCCC	171	In House
AKT2	v-akt murine thymoma viral oncogene homolog 2	AGTACCTGCACTCGAGGGAC	TCCGTGATCTTGATGTGGCC	88	In House
APOA1	apolipoprotein A-I	GTTCTGGGACAACCTGGAAA	GCTGCACCTTCTTCTTCACC	86	Rødgaard 2013
AQP7	aquaporin 7	CCGCTTCTTCACCTTCATTG	TCCAGTATCTGGGGTTCCTG	162	In House
BACH1	Trabscription factor	AGGAGACAGTGAACCCTGTT	CTCCGAATGTCATGGATGCA	122	In House
CEBPA	CCAAT/enhancer binding protein aplha	GCAAAGCCAAGAAGTCGGTA	CTGTTGAGTCTCCACGTTGC	122	In House
CCL2	chemokine (C-C motif) ligand 2	GCAAGTGTCCTAAAGAAGCAGTG	TCCAGGTGGCTTATGGAGTC	103	Rødgaard 2013
CCL5	chemokine (C-C motif) ligand 5	CTCCATGGCAGCAGTCGT	AAGGCTTCCTCCATCCTAGC	121	Rødgaard 2013
CD40	CD40 molecule, TNF receptor superfamily member 5	TGAGAGCCCTGGTGGTTATC	CCTCCAGATCAATCGTCTCC	156	In House
CRP	C-reactive protein, pentraxin-related	GGTGGGAGACATTGGAGATG	GAAGGTCCCACCAGCATAGA	85	Rødgaard 2013
CXCL14	C-X-C Motif Chemokine Ligand 14	AAGCCAAAGTACCCGCACTG	TTCCAGGCGTTGTACCACTT	140	In House
CXCR4	adipocyte chemokine receptor	GTGAGCAGTTACCATGGACG	GTCATAGTCACCTGAGCCCA	82	In House
DGAT2	diacylglycerol O-acyltransferase 2	TACTTCACTTGGCTGGCGTTT	CACCAGCTGGATGGGAAAGTAG	120	In House
DICER	Dicer	TGGCTCAGGGAAGACGTTTA	AAGAACACCGTCCTTTTGCC	99	In House
EBF2	Early B-Cell Factor 2	TCCACCCCTCAGCAGTCTAA	GATGGAGGACGTGCTGGAAG	186	In House
ELOVL4	ELOVL fatty acid elongase 4	TATGGGCTAACTGCCTTTGG	CGATGGTCACATGGAACTGA	97	In House
ELOVL6	ELOVL family member 6, elongation of long chain fatty acids	AGAGAACACGTAGCGACTCC	CCGACCGCCAAAGATAAAGG	178	In House
ETS1	v-ets avian erythroblastosis virus	CAGGAGATGGCTGGGAATTCA	CGTTTACCCGCCGTCTTGT	157	In House
FABP12	FA transport	GCTCTCTGGCAAAATCTACTGT	GTTCATGGCACTTTCCTCCA	169	In House
FABP4	Ap2 Fatty acid-binding protein 4	GGGCCAGGAATTTGATGAAG	CTTTCCATCCCACTTCTGCAC	103	Madeira 2013
FAS	fatty acid synthase	GTGTGTGCCTTGCTCTGAAG	ACTTGGTATTCTGGGTCCGG	137	In House
FTO	fat mass and obesity associated	CAGCAGTGGCAGCTGAAATA	TGACCAGGTCCCGAAATAAG	133	In House
GCLM	glutamate-cysteine ligase, modifier subunit	TCTTGCCTCTTGCTGTGTGA	CAGGGATGCTTTCCTGAAGA	140	In House
GLUT4	solute carrier family 2, facilitated glucose transporter member 4	TAAGACAAGATGCCGTCGGG	GAGAAGACGGCGAGGACAAG	98	In House
GPAT	glycerol-3-phosphate acyltransferase	CCTTTGTGGGACGATGTTGT	CGCTCTTGAATGAAAAGCACG	172	In House
HPRT1	Hypoxanthine Phosphoribosyltransferase 1	GGACTTGAATCATGTTTGTG	CAGATGTTTCCAAACTCAAC	91	In House
ICAM-1	Intercellular Adhesion Molecule 1	CCACGGTGCCAATTTCTCTT	TTCCACAAGCTCAGGGGTAG	148	In House
IL10	interleukin 10	TACAACAGGGGCTTGCTCTT	GCCAGGAAGATCAGGCAATA	110	Rødgaard 2013
IL18	interleukin 18	CTGCTGAACCGGAAGACAAT	TCCGATTCCAGGTCTTCATC	100	Rødgaard 2013
IL33	interleukin 33	AGGCATTCACCAACAAAAGG	ACAGACCGTTCAAGGTGTCC	92	In House
IL6	interleukin 6	TGGGTTCAATCAGGAGACCT	CAGCCTCGACATTTCCCTTA	116	Rødgaard 2013
IL6R	interleukin 6 receptor	GTGCAGCTCAGTGACTCTGG	TCCACTCACAGCCCACATT	148	In House
IL8	interleukin 8	GAAGAGAACTGAGAAGCAACAACA	TTGTGTTGGCATCTTTACTGAGA	99	Rødgaard 2013
INSIG1	insulin induced gene 1	GCCTTGTTGCGGTTTGGTTT	AGAAGGGGTCTCTGCAAAGTG	134	In House
IRS1	insulin receptor substrate 1	CGAGACCTTCTCCTCGACAC	GTTCTCGAAGGAGGCAGAGC	142	In House
ITGB1	Integrin beta1	GGTGAATGGGAACAATGAGG	GCAAGGCCAATGAGAACAAT	120	In House
JAG1	Jagged 1	TGTTAGCAAACGTGACGGGA	GGGGCACCAGGAAATCTGTT	101	In House
KLB	B-KLOTHO	TGGTTCACAGACAGTCACGT	TGCCATTCAAAGCCATCCAG	152	In House
LEP	leptin	TGACACCAAAACCCTCATCA	ATGAAGTCCAAACCGGTGAC	102	In House
LEPR	leptin receptor	GTATCATAGGAGTAGCCTCT	ATGCATTCATAAAAACCATC	102	In House
LITAF	Lipopolysaccharide Induced TNF Factor	GACGGAAAGGGCATGAATCC	ATCTTGTTGCAGGAGGGACA	152	In House
LPIN1	triglyceride synthesis	AACTCTTTCTAGTGAGATCCCTCC	GCCGGGAAACTGAAGGACTG	143	In House
MOCOS	Molybdenum Cofactor Sulfurase	TCATCTCACGTTTCCGTGCC	ATCTGTGACAAGGCCCCAAA	120	In House
MSTN	myostatin	GAGATGACAGCAGTGATGGC	AGAAGCAGCATTTGGGTTTTC	126	In House
MYC	v-myc avian myelocytomatosis viral oncogene homolog	CGAACCCTTGGCTCTCCAC	CCGATTCCGACCTTTTGGCA	134	In House
NCOR2	nuclear receptor corepressor 2	CTCAGAGGGAGACTGCAACC	GGGTTGTAGGGGAAAGGTGT	96	In House
NEGR1	neuronal growth regulator 1	CGGCGGTGCTTAGGTGTTAT	CTCGAGGATCCACTGACCAC	108	In House
NFKB1	Nuclear factor NF-kappa-B	CTCGCACAAGGAGACATGAA	GGGTAGCCCAGTTTTTGTCA	97	Rødgaard 2013
NFKBIA	NFKB Inhibitor Alpha	GAGGATGAGCTGCCCTATGAC	CCATGGTCTTTTAGACACTTTCC	85	Rødgaard 2013
NGAL/LCN2	Lipocailin 2	ATCATCTTCCCCGTCGCAATC	GGGTGGCATGATGGGCAAAG	117	In House
PECR	peroxisomal trans-2-enoyl-CoA reductase	GATGGAGGCCAATCTCTGAA	GGGACAAAGGACACTTCCAT	160	In House
PELI2	protein ligase	GTGAAATACGGGGAGCTGGT	CTGGGTTTGACTCCATTGGC	122	In House
PN-1	serpin peptidase inhibitor, clade E	GAAGTCAGCGAAGACGGAAC	GCCCCATGAATAAAACAGCA	145	In House
PNPLA3	patatin-like phospholipase domain containing 3	CAGACATGCCTGACGACATC	CCCCTTGTGTTCTGGTTTGT	145	In House
PPARA	nuclear receptor fatty acid metabolism	TTTCCCTCTTTGTGGCTGCT	GGGGTGGTTGGTCTGCAAG	128	Madeira 2013
PPARG	peroxisome proliferator-activated receptor gamma	GAGCCCAAGTTCGAGTTTGC	GGCGGTCTCCACTGAGAATAAT	100	In House
RAB27A	RAB27A, Member RAS Oncogene Family	TGTTGAAGCATTGGGATCGC	CTCCAGAGTCTCCCAAAGCT	150	In House
RNF10	Ring Finger Protein 10	ACACGCCAGCTACTTCAGAC	TCACTTGGTGTGGACGACTG	109	In House
RORA	cholesterol sulphate receptor	CACCGCGGCTTAAATGATGT	AGGAGTAGGTGGCATTGCTT	173	In House
RPL4	23S ribosomal RNA	CAAGAGTAACTACAACCTTC	GAACTCTACGATGAATCTTC	122	In House
RPS29	ribosomal protein	AGTCTGTCCTTTTGCCTCGT	CACTGGCGGCACATATTGAG	163	In House
SAA	Serum amyloid A	TGGAGAGCCTACTCGGACAT	CCTTTGGGCAGCATCATAGT	90	Rødgaard 2013
SCD1	stearoyl coenzyme A desaturase 1	TTGATCCCCACCTGCAAGAT	CGTGTTGGCAATGATCAGGA	119	In House
SIRT1	sirtuin 1	ACCAGAGCAGTTTCATAGAGCC	CAGGTGAGGCAAAGGTTCCC	163	In House
SLC16A1	solute carrier family 16 (monocarboxylate transporter), member 1	TGTAGAGTGCTGTCCTGTCC	AAGTCGGTAGTTGATGCCCA	154	In House
SMAD6	signal transducer	TGCAACCCCTACCACTTCAG	TGGCCTCCGTTTCAGTGTAA	136	In House
SMPDL3A	sphingomyelin phosphodiesterase, acid-like 3A	ACCAACAATCCTGGCATCAG	TGTCATAGGTCTGGGTCAGGT	151	In House
SNAI2	zinc finger protein	TTTCAACGCCTCCAAGAAGC	ACAGGCATTGGGTAACTCTCA	93	In House
SP1	Sp1 Transcription Factor	AGTTGGTGGCAATAATGGGG	GGGTGACTCAATTCTGCTGC	163	In House
SREBP1	sterol regulatory element binding protein 1	GGCCGAGCCATGCGAGCT	TTGTTGATGAGCTGAAGCATGT	69	Li 2013
STAT6	signal transducer and activator of transcription 6	TCCCAGATGTATCCACCACA	ATCTGCAGGTGAGGTTCCTG	107	In House
STIM1	Stromal Interaction Molecule 1	TACCACGACCCAACAGTGAA	TCATCCACGGTCCAGTTGTA	116	In House
STRADA	activator of enzymes in lipid metabolism in liver	TAACCTCGAAGCGTGTTCCA	TGAGATCCTTTGCAGAGCCA	170	In House
TBP1	TATA box binding protein	AACAGTTCAGTAGTTATGAGCCAGA	AGATGTTCTCAAACGCTTCG	153	In House
TECPR2	Tectonin Beta-Propeller Repeat Containing 2	GGCTGCTCAAGTCAGATCAGT	CCGCCTTTGTAGTCCAGACA	118	In House
TGFB1	transforming growth factor, beta 1	CGAGCCCTGGATACCAACT	GCAGAAATTGGCATGGTAG	135	In House
TLR4	toll-like receptor 4	AGAACTGCAGGTGCTGGATT	TGGATAGGATTTCCCGTCAG	111	In House
TNF	tumor necrosis factor alpha	CCCCCAGAAGGAAGAGTTTC	CGGGCTTATCTGAGGTTTGA	92	Rødgaard 2013
TNFAIP3	tumor necrosis factor, alpha-induced protein 3	CCCAGCTTTCTCTCATGGAC	TTGGTTCTTCTGCCGTCTCT	113	Rødgaard 2013
TYW3	tRNA-yW synthesizing protein 3 homolog	CGGAGCACACATGGCTTAGA	TCCAAAGCAAGTTGTAGACAGT	158	In House
UCP2	uncoupling protein 2	TTTCGTCTCCCAGCCATCTT	ACTCAGCAGCAAGACGAGAT	172	In House
UCP3	uncoupling protein 3	GTGCTAGACTACCACCTGCT	TCTTCAGCATGCAGTCCAGA	169	In House
